# Supplementary material for: (E)-2,4-Dihydr­oxy-N′-(2-hydr­oxy-3-meth­oxy-5-nitro­benzyl­idene)benzohydrazide dihydrate
Source: Acta Crystallogr Sect E Struct Rep Online. 2010 Apr 14;66(Pt 5):o1085–6. doi: 10.1107/S1600536810013000 (PMC2979277; doi:10.1107/S1600536810013000)
Supplement: Supplementary file 2 [file e-66-o1085-Isup2.hkl]

# 
# h,k,l, Fc-squared, Fo-squared, sigma(Fo-squared) and status flag 
# 
data_I
_shelx_title ' 0705178_0m in  P-1' 
_shelx_refln_list_code          4 
_shelx_F_calc_maximum      174.92 
_exptl_crystal_F_000       400.00 
_reflns_d_resolution_high  0.7276 
 
loop_ 
 _symmetry_equiv_pos_as_xyz 
 'x, y, z' 
 '-x, -y, -z' 
 
_cell_length_a     7.9760 
_cell_length_b     9.3250 
_cell_length_c    11.5470 
_cell_angle_alpha  95.430 
_cell_angle_beta   96.210 
_cell_angle_gamma 102.010 
 
_shelx_F_squared_multiplier     1.000 
 
loop_ 
 _refln_index_h 
 _refln_index_k 
 _refln_index_l 
 _refln_F_squared_calc 
 _refln_F_squared_meas 
 _refln_F_squared_sigma 
 _refln_observed_status 
   1   0   0        6.18        4.65      0.86 o 
   2   0   0      562.42      499.16      6.62 o 
   3   0   0      214.78      228.55      4.01 o 
   4   0   0      777.86      729.25      9.18 o 
   5   0   0        4.76        3.14      1.73 o 
   6   0   0       11.14       10.41      2.50 o 
   7   0   0        3.31        0.21      3.53 o 
   8   0   0      133.13      132.26      8.05 o 
   9   0   0       39.29       43.43      9.54 o 
  10   0   0        4.99        5.62      5.87 o 
  -9   1   0        5.61        8.48      4.37 o 
  -8   1   0        7.99       11.26      6.07 o 
  -7   1   0        5.85        6.69      2.54 o 
  -6   1   0       10.00        8.35      2.21 o 
  -5   1   0        0.00       -1.21      1.21 o 
  -4   1   0      326.55      322.23      4.67 o 
  -3   1   0      880.25      794.35     10.39 o 
  -2   1   0     5050.33     4839.36     54.56 o 
  -1   1   0       21.06       19.69      0.85 o 
   0   1   0      174.65      166.64      5.10 o 
   1   1   0     1619.03     1580.16     27.07 o 
   2   1   0        1.84        1.26      0.94 o 
   3   1   0      114.54      106.47      2.59 o 
   4   1   0      174.62      166.34      3.28 o 
   5   1   0      268.87      258.91      5.68 o 
   6   1   0       55.16       55.23      5.63 o 
   7   1   0        8.25        6.21      4.35 o 
   8   1   0      317.02      311.96     32.01 o 
   9   1   0       11.52       11.00      5.03 o 
  10   1   0        1.70        0.89      8.76 o 
  -8   2   0        0.05       -0.30      2.94 o 
  -7   2   0       73.56       67.89      4.68 o 
  -6   2   0       23.09       21.98      2.32 o 
  -5   2   0      355.13      362.14      5.45 o 
  -4   2   0        8.99       10.72      1.30 o 
  -3   2   0      928.96      882.76     10.17 o 
  -2   2   0     3506.63     3273.81     41.58 o 
  -1   2   0       35.29       31.08      3.64 o 
   0   2   0     2722.01     2593.83     46.88 o 
   1   2   0     1141.06     1116.26     20.12 o 
   2   2   0     1470.36     1367.19     20.26 o 
   3   2   0      249.95      236.91      7.30 o 
   4   2   0       40.68       37.04      4.05 o 
   5   2   0        0.08       -2.79      2.79 o 
   6   2   0       33.61       30.14      4.94 o 
   7   2   0        0.01       -3.64      3.64 o 
   8   2   0      161.27      154.90      8.91 o 
   9   2   0       10.75       15.55      5.41 o 
  10   2   0        0.91       -0.34      8.94 o 
  -8   3   0        0.57        1.11      3.56 o 
  -7   3   0      200.21      181.94      8.05 o 
  -6   3   0        8.37        7.04      2.00 o 
  -5   3   0       14.14       14.61      1.67 o 
  -4   3   0       35.84       37.51      1.74 o 
  -3   3   0        9.54        9.06      1.26 o 
  -2   3   0      283.98      281.28     13.22 o 
  -1   3   0     1618.35     1531.47     23.95 o 
   0   3   0      327.97      311.04      4.51 o 
   1   3   0      180.16      153.15     24.55 o 
   2   3   0     1842.81     1963.46     35.16 o 
   3   3   0      298.82      328.88      6.97 o 
   4   3   0        0.54        2.64      2.74 o 
   5   3   0       23.46       26.14      4.30 o 
   6   3   0       70.85       70.79      6.48 o 
   7   3   0       40.69       41.06      6.33 o 
   8   3   0       17.42       12.05      4.99 o 
   9   3   0        1.04       -2.66      7.79 o 
  -9   4   0        9.61        7.29      4.37 o 
  -8   4   0       37.16       44.30      7.58 o 
  -7   4   0        8.89        9.39      3.63 o 
  -6   4   0        2.93        2.32      3.29 o 
  -5   4   0       64.85       66.49      6.59 o 
  -4   4   0      348.59      342.73      5.88 o 
  -3   4   0       53.00       66.82      3.19 o 
  -2   4   0        0.00       -1.35      1.39 o 
  -1   4   0       17.93       21.30      1.30 o 
   0   4   0     2048.40     1980.89     20.92 o 
   1   4   0     2967.27     3137.14     44.80 o 
   2   4   0        7.79        3.08      2.32 o 
   3   4   0       48.08       46.67      4.42 o 
   4   4   0      117.80      114.96      8.22 o 
   5   4   0       14.83        6.67      3.98 o 
   6   4   0        0.03        3.78      3.59 o 
   7   4   0        0.54       -0.29      4.11 o 
   8   4   0        4.56        9.30      5.04 o 
   9   4   0        0.06        1.00      8.74 o 
 -10   5   0        0.02       10.65      9.80 o 
  -9   5   0       59.11       61.71     11.42 o 
  -8   5   0        5.64        8.18      4.30 o 
  -7   5   0        1.92        0.83      3.46 o 
  -6   5   0       22.52       10.21      4.68 o 
  -5   5   0      207.34      215.60      6.20 o 
  -4   5   0       48.87       48.48      3.45 o 
  -3   5   0      116.29      113.06      3.79 o 
  -2   5   0        8.46        8.81      1.82 o 
  -1   5   0       43.35       47.83      2.10 o 
   0   5   0      387.43      406.49      6.92 o 
   1   5   0        6.63        3.66      1.39 o 
   2   5   0      152.42      154.69      6.22 o 
   3   5   0       20.44       21.83      6.66 o 
   4   5   0        7.49       10.89      3.08 o 
   5   5   0       10.09        7.43      4.02 o 
   6   5   0        0.15       -4.14      4.14 o 
   7   5   0        0.21        0.19      4.35 o 
   8   5   0       15.85       25.29     10.25 o 
 -10   6   0        0.44       11.06      9.74 o 
  -9   6   0       17.20       11.44      4.89 o 
  -8   6   0        2.92       -2.72      3.92 o 
  -7   6   0        0.02       -2.26      3.42 o 
  -6   6   0        6.22        3.27      3.24 o 
  -5   6   0       39.88       39.77      4.65 o 
  -4   6   0       50.76       54.42      4.47 o 
  -3   6   0       78.47       77.76      3.97 o 
  -2   6   0       24.84       26.89      3.44 o 
  -1   6   0      136.19      136.24      3.53 o 
   0   6   0      147.96      138.21      3.39 o 
   1   6   0      131.99      121.93      4.73 o 
   2   6   0       52.26       57.54      4.80 o 
   3   6   0       27.17       20.79      3.21 o 
   4   6   0        5.06        6.11      2.53 o 
   5   6   0        1.04        3.85      3.77 o 
   6   6   0        3.54        3.83      4.49 o 
   7   6   0        3.57        2.84      8.12 o 
   8   6   0        1.99       -2.35      9.11 o 
 -10   7   0        0.91        0.52      9.88 o 
  -9   7   0        0.20        8.94      8.82 o 
  -8   7   0        2.84        5.03      4.25 o 
  -7   7   0        1.25        5.17      3.87 o 
  -6   7   0       92.43       91.26      8.35 o 
  -5   7   0       10.74       13.06      3.87 o 
  -4   7   0       45.83       40.13      3.32 o 
  -3   7   0        6.05        2.73      2.30 o 
  -2   7   0      123.62      117.11      4.38 o 
  -1   7   0       33.91       39.92      3.19 o 
   0   7   0        2.94       -2.12      5.16 o 
   1   7   0       15.30       13.62      3.38 o 
   2   7   0       55.12       62.07     18.70 o 
   3   7   0      199.94      148.10      9.05 o 
   4   7   0       11.62       12.76      3.20 o 
   5   7   0        5.59        4.69      2.66 o 
   6   7   0        8.62        8.22      4.95 o 
   7   7   0        5.31        9.39      8.62 o 
  -9   8   0        1.01       -0.52      8.42 o 
  -8   8   0        9.75        7.36      7.48 o 
  -7   8   0       43.76       42.35      5.58 o 
  -6   8   0        0.65       -1.34      3.57 o 
  -5   8   0        8.61       12.44      4.44 o 
  -4   8   0       12.66       11.77      2.78 o 
  -3   8   0       12.62       16.67      3.75 o 
  -2   8   0       45.45       47.60      3.85 o 
  -1   8   0       23.61       36.69      8.02 o 
   0   8   0        8.73       -5.81      5.81 o 
   2   8   0       46.48       18.42      5.70 o 
   3   8   0        3.12        1.73      2.81 o 
   4   8   0       13.43       13.25      3.40 o 
   5   8   0        6.25        6.08      3.44 o 
   6   8   0        3.16        3.41      7.33 o 
  -9   9   0        1.06        2.43      8.56 o 
  -8   9   0        7.84        3.27      8.74 o 
  -7   9   0        0.27       -0.10      4.16 o 
  -6   9   0        0.23        2.13      3.84 o 
  -5   9   0        0.28        0.92      2.37 o 
  -4   9   0       12.39       15.91      3.58 o 
  -3   9   0        1.55       -2.43      2.43 o 
  -2   9   0        0.67       -5.33      5.33 o 
  -1   9   0        5.22       -1.49      6.47 o 
   0   9   0       27.48       29.59      9.25 o 
   3   9   0        5.19        8.59      5.33 o 
   4   9   0        2.77        8.14      4.18 o 
   5   9   0        1.69       -0.04      4.96 o 
  -8  10   0        3.51        1.23      9.11 o 
  -7  10   0        2.43       12.80      8.85 o 
  -6  10   0       12.40        6.30      4.84 o 
  -5  10   0        9.16        8.12      3.21 o 
  -4  10   0       59.23       51.26      5.17 o 
  -3  10   0        0.12       -2.37      3.86 o 
  -2  10   0        5.76       -5.84      5.84 o 
  -1  10   0        8.56       16.87      8.62 o 
   0  10   0        0.26        2.06      8.39 o 
   3  10   0        2.39        7.91      6.01 o 
   4  10   0        2.16        4.38      5.76 o 
  -7  11   0        1.89       11.80      9.39 o 
  -6  11   0        9.47        7.96      8.25 o 
  -5  11   0        0.94        3.82      3.47 o 
  -4  11   0        7.13        4.46      5.04 o 
  -3  11   0        0.00       -6.19      6.19 o 
  -2  11   0        0.14       -4.32      7.16 o 
  -1  11   0        0.01       -6.39      7.36 o 
   2  11   0        0.10        8.36      6.73 o 
   3  11   0        6.21       -0.46      6.16 o 
  -5  12   0        0.97       -2.35      5.07 o 
  -4  12   0        0.15       -5.30      6.67 o 
  -3  12   0        0.17       -3.18      7.65 o 
  -2  12   0        0.44        0.89      8.36 o 
  -1  12   0        0.34       -8.56      8.56 o 
  -1 -12   1        1.01        7.53      7.02 o 
   1 -12   1        0.23       -0.26      9.39 o 
   2 -12   1        4.09       17.99      9.39 o 
   3 -12   1        0.59        0.03      7.93 o 
   4 -12   1        3.28       -2.52      6.01 o 
   5 -12   1       18.18       24.24      5.90 o 
  -3 -11   1        6.53       -1.58      6.07 o 
  -2 -11   1        0.58       -2.89      5.70 o 
   1 -11   1        1.30        2.98      7.42 o 
   2 -11   1        0.08       -6.50      6.90 o 
   3 -11   1        0.16        0.03      6.87 o 
   4 -11   1       91.64       94.46     10.00 o 
   5 -11   1        1.06        2.24      3.15 o 
   6 -11   1        9.05       11.37      8.08 o 
   7 -11   1        0.04       10.43      8.82 o 
  -4 -10   1       26.60       36.32      7.42 o 
  -3 -10   1        2.19        5.41      5.64 o 
  -2 -10   1        0.05       -3.12      5.10 o 
   0 -10   1        1.85       11.51      8.71 o 
   1 -10   1        8.16        9.77      7.65 o 
   2 -10   1        0.24       -1.58      6.04 o 
   3 -10   1       20.92       23.54      6.85 o 
   4 -10   1      185.20      177.91     16.37 o 
   5 -10   1        9.01        8.68      3.02 o 
   6 -10   1        2.14        1.68      3.96 o 
   7 -10   1        1.09        9.22      8.22 o 
   8 -10   1        0.51       -2.89      8.16 o 
  -5  -9   1        0.79       -3.48      3.59 o 
  -4  -9   1        0.58        6.16      6.12 o 
  -3  -9   1        2.98        7.02      5.07 o 
  -2  -9   1       76.19       62.33      8.31 o 
   0  -9   1        1.10        6.39      6.90 o 
   1  -9   1        0.32       -5.16      5.81 o 
   2  -9   1        0.02       -2.79      3.78 o 
   3  -9   1        0.02       -2.45      2.45 o 
   4  -9   1       14.67       12.95      3.03 o 
   5  -9   1        4.85        3.21      2.36 o 
   6  -9   1        1.61        0.31      3.91 o 
   7  -9   1        0.58       -2.74      5.41 o 
   8  -9   1        1.58        0.57      8.16 o 
   9  -9   1        0.01       -3.21      8.94 o 
  -6  -8   1        4.21        5.25      5.21 o 
  -5  -8   1        0.46        0.15      2.72 o 
  -4  -8   1       11.56       12.87      4.61 o 
  -3  -8   1      140.54      124.53      5.69 o 
  -2  -8   1       40.30       42.65      7.25 o 
   0  -8   1        9.32       12.40      7.33 o 
   1  -8   1        0.19       -1.40      3.95 o 
   2  -8   1       52.62       54.22      4.02 o 
   3  -8   1        0.81       -0.11      2.60 o 
   4  -8   1       12.92       14.74      2.82 o 
   5  -8   1        2.84        0.14      3.24 o 
   6  -8   1       48.04       34.67      5.02 o 
   7  -8   1        3.75        3.92      4.05 o 
   8  -8   1        0.02       -3.78      7.05 o 
   9  -8   1        0.04        1.23      8.11 o 
  -7  -7   1        0.85       -0.37      8.16 o 
  -6  -7   1        7.28       10.05      4.94 o 
  -5  -7   1       14.58       10.41      2.79 o 
  -4  -7   1      177.69      154.69      6.05 o 
  -3  -7   1        1.06       -2.19      2.67 o 
  -2  -7   1       60.48       63.95      5.43 o 
  -1  -7   1        4.22        2.47      3.01 o 
   0  -7   1       41.12       39.21      7.70 o 
   1  -7   1        0.95        5.17      2.17 o 
   2  -7   1       13.91       20.15      2.82 o 
   3  -7   1        7.36        4.86      2.45 o 
   4  -7   1       11.24        8.30      2.53 o 
   5  -7   1       26.56       24.98      4.30 o 
   6  -7   1       12.73       11.51      4.04 o 
   7  -7   1        4.12        7.41      4.03 o 
   8  -7   1        0.10        1.22      3.95 o 
   9  -7   1        0.26       -3.90      7.91 o 
  10  -7   1        3.36       14.44     10.68 o 
  -8  -6   1        7.08        5.67      9.54 o 
  -7  -6   1        0.12       -3.21      4.25 o 
  -6  -6   1        0.21       -2.08      6.43 o 
  -5  -6   1        0.75        1.79      4.17 o 
  -4  -6   1       39.87       39.96      3.65 o 
  -3  -6   1        0.02        0.50      2.39 o 
  -2  -6   1       11.44        7.44      2.98 o 
  -1  -6   1      150.96      163.64      5.94 o 
   0  -6   1       49.34       56.57      2.65 o 
   1  -6   1      105.18       93.96      5.38 o 
   2  -6   1       24.69       19.20      2.91 o 
   3  -6   1       18.54       15.68      2.92 o 
   4  -6   1        2.66        0.08      2.20 o 
   5  -6   1       62.06       68.72      5.57 o 
   6  -6   1       31.27       31.18      4.54 o 
   7  -6   1        0.81       -2.39      3.72 o 
   8  -6   1        0.05       -1.73      3.78 o 
   9  -6   1        1.24        0.53      5.69 o 
  10  -6   1        0.87        6.67      9.17 o 
  -8  -5   1        0.16        1.89      7.62 o 
  -7  -5   1       12.42        6.31      5.97 o 
  -6  -5   1       28.82       18.60      4.79 o 
  -5  -5   1      135.21      116.93      7.36 o 
  -4  -5   1      260.23      279.29      7.32 o 
  -3  -5   1       12.57       14.29      2.75 o 
  -2  -5   1      190.42      179.97      7.43 o 
  -1  -5   1      835.99      943.87     12.18 o 
   0  -5   1      339.94      341.81      6.33 o 
   1  -5   1      271.51      273.51      5.30 o 
   2  -5   1       26.46       22.67      2.58 o 
   3  -5   1       30.74       27.79      6.09 o 
   4  -5   1       79.07       85.80      4.41 o 
   5  -5   1        8.80        6.33      4.02 o 
   6  -5   1        2.54        1.82      4.10 o 
   7  -5   1        0.34        1.07      3.36 o 
   8  -5   1        2.23       -1.21      3.77 o 
   9  -5   1        0.14        0.79      4.05 o 
  10  -5   1        0.97        0.32      8.59 o 
  -9  -4   1        0.13       -8.59      8.59 o 
  -8  -4   1        4.14        5.01      4.66 o 
  -7  -4   1        7.42        4.18      4.15 o 
  -6  -4   1        0.42       -3.48      3.48 o 
  -5  -4   1      145.06      141.51     15.77 o 
  -4  -4   1        0.25        0.79      3.04 o 
  -3  -4   1       34.36       27.94      2.97 o 
  -2  -4   1      187.54      185.42      8.81 o 
  -1  -4   1        5.80       13.78      3.38 o 
   0  -4   1       31.00       33.59      3.11 o 
   1  -4   1      733.89      648.17      9.53 o 
   2  -4   1     1037.04      973.70     22.12 o 
   3  -4   1       96.81       92.39      4.12 o 
   4  -4   1       73.07       80.33      2.96 o 
   5  -4   1      135.17      131.60      6.72 o 
   6  -4   1       58.28       73.91      5.67 o 
   7  -4   1       72.45       77.08      7.20 o 
   8  -4   1        1.68       -0.26      3.51 o 
   9  -4   1        2.09       -2.20      3.95 o 
  -9  -3   1        0.61        6.70      8.79 o 
  -8  -3   1        9.53       10.63      4.46 o 
  -7  -3   1        1.54       -0.14      3.75 o 
  -6  -3   1        7.62        6.65      3.79 o 
  -5  -3   1        6.59        2.98      3.48 o 
  -4  -3   1       40.58       48.43      4.72 o 
  -3  -3   1      299.03      345.95     12.46 o 
  -2  -3   1     2827.33     2883.01     50.63 o 
  -1  -3   1       10.99       14.43      3.91 o 
   0  -3   1      735.38      711.16     12.23 o 
   1  -3   1      268.28      268.02      7.22 o 
   2  -3   1       94.91       71.55      2.75 o 
   3  -3   1      235.24      220.10      4.34 o 
   4  -3   1        4.92        5.04      1.13 o 
   5  -3   1       40.22       44.96      3.32 o 
   6  -3   1        4.23        5.72      2.50 o 
   7  -3   1      267.95      280.28      8.90 o 
   8  -3   1        0.11        1.82      3.93 o 
 -10  -2   1        1.71       16.15      9.80 o 
  -9  -2   1        1.28        2.12      4.77 o 
  -8  -2   1       46.26       31.73      5.68 o 
  -7  -2   1        0.01       -1.00      3.51 o 
  -6  -2   1        1.19        1.96      3.80 o 
  -5  -2   1        5.95       -1.20      2.81 o 
  -4  -2   1      249.50      258.01      5.19 o 
  -3  -2   1     2575.91     2631.17     63.14 o 
  -2  -2   1     2041.98     2056.57     36.28 o 
  -1  -2   1      189.89      188.59      4.07 o 
   0  -2   1     2191.34     2033.45     35.33 o 
   1  -2   1     2789.51     2368.73     82.66 o 
   2  -2   1      976.28      930.37     12.72 o 
   3  -2   1      808.93      739.95      8.68 o 
   4  -2   1      113.46      111.56      2.67 o 
   5  -2   1       15.11       13.85      1.70 o 
   6  -2   1      191.67      191.93      5.33 o 
   7  -2   1        0.45        0.29      2.02 o 
   8  -2   1        0.45       -3.15      4.27 o 
 -10  -1   1        0.50        1.89      8.82 o 
  -9  -1   1       23.11       32.08     16.88 o 
  -8  -1   1       12.40        4.46      3.88 o 
  -7  -1   1       20.44       19.20      4.49 o 
  -6  -1   1       24.46       19.53      4.32 o 
  -5  -1   1       85.80       82.35      4.17 o 
  -4  -1   1     1083.40     1102.46     15.66 o 
  -3  -1   1      163.54      149.10      4.11 o 
  -2  -1   1      262.33      250.91      5.18 o 
  -1  -1   1      110.18      109.59      2.28 o 
   0  -1   1     3872.39     3840.98     93.40 o 
   1  -1   1      227.05      225.47      4.89 o 
   2  -1   1       64.80       65.42      1.65 o 
   3  -1   1      416.24      395.02      5.85 o 
   4  -1   1       41.74       50.92      2.39 o 
   5  -1   1      279.61      302.59      5.72 o 
   6  -1   1       84.89       90.65      3.70 o 
   7  -1   1       48.47       53.27      3.91 o 
   8  -1   1        9.85       -1.60      6.57 o 
   9  -1   1       20.86       22.18      5.47 o 
 -10   0   1      168.60      153.37     39.63 o 
  -9   0   1        1.93        0.44      4.15 o 
  -8   0   1        0.26        1.31      3.54 o 
  -7   0   1       24.74       31.32      4.84 o 
  -6   0   1       28.73       35.59      3.21 o 
  -5   0   1       44.62       42.78      5.26 o 
  -4   0   1        5.05        5.63      1.40 o 
  -3   0   1     1711.03     1603.38     19.53 o 
  -2   0   1     1131.33     1154.17     15.65 o 
  -1   0   1      167.33      153.41      2.76 o 
   0   0   1      380.24      369.12      5.79 o 
   1   0   1     1394.03     1331.62     23.48 o 
   2   0   1       32.59       35.48      1.75 o 
   3   0   1       96.65      104.57      2.57 o 
   4   0   1      157.48      154.59      3.60 o 
   5   0   1      354.40      346.79      6.98 o 
   6   0   1       67.24       68.43      6.16 o 
   7   0   1        5.45        7.30      5.66 o 
   8   0   1      145.74      171.79      9.32 o 
   9   0   1       12.09       20.24      7.13 o 
  10   0   1        4.11       -7.19      8.91 o 
  -9   1   1        8.36        9.12      4.70 o 
  -8   1   1        3.23        6.35      7.59 o 
  -7   1   1        0.13       -1.75      2.28 o 
  -6   1   1        9.66        7.96      2.63 o 
  -5   1   1        0.68       -0.94      1.58 o 
  -4   1   1       35.26       36.91      1.88 o 
  -3   1   1      182.80      174.59      3.30 o 
  -2   1   1      815.46      780.36      9.09 o 
  -1   1   1       65.56       64.00      2.20 o 
   0   1   1     1005.83      916.74     16.27 o 
   1   1   1        4.63        7.25      1.21 o 
   2   1   1       57.39       50.31      2.75 o 
   3   1   1      160.93      163.01      4.29 o 
   4   1   1      110.43       95.56      4.17 o 
   5   1   1        8.05        1.45      2.18 o 
   6   1   1        1.11        0.86      3.56 o 
   7   1   1        0.95        1.66      3.55 o 
   8   1   1      557.69      533.73     48.32 o 
   9   1   1        0.19        0.32      4.85 o 
  10   1   1        1.67        5.99     10.00 o 
  -8   2   1       19.53       20.42      3.95 o 
  -7   2   1        0.74        0.36      2.09 o 
  -6   2   1       19.99       20.76      2.59 o 
  -5   2   1       65.78       66.95      2.83 o 
  -4   2   1       28.05       29.28      2.17 o 
  -3   2   1      367.95      368.37      5.38 o 
  -2   2   1    28821.26    26558.11    336.23 o 
  -1   2   1      410.09      425.75      7.01 o 
   0   2   1       46.31       49.20      2.01 o 
   1   2   1     1552.08     1591.61     20.08 o 
   2   2   1      212.81      188.77      5.76 o 
   3   2   1      112.89      120.66      5.19 o 
   4   2   1       24.07       22.46      2.35 o 
   5   2   1       36.75       38.99      4.80 o 
   6   2   1      363.24      366.79     12.12 o 
   7   2   1        1.90        5.70      7.26 o 
   8   2   1       35.38       38.44      6.53 o 
   9   2   1        0.03        0.89      5.05 o 
  10   2   1        0.02       -4.18      9.57 o 
  -9   3   1        1.28       -0.26      7.05 o 
  -8   3   1       13.78       10.08      6.13 o 
  -7   3   1        1.05        0.80      3.25 o 
  -6   3   1       38.46       41.73      2.81 o 
  -5   3   1        5.08        7.39      1.69 o 
  -4   3   1      234.66      246.56      4.23 o 
  -3   3   1      773.47      747.78     11.04 o 
  -2   3   1     1247.97     1173.66     16.56 o 
  -1   3   1      594.51      569.41      7.27 o 
   0   3   1      162.49      173.60      3.11 o 
   1   3   1      737.89      758.96     12.12 o 
   2   3   1      307.46      347.90      8.96 o 
   3   3   1      226.76      242.71      7.78 o 
   4   3   1        3.48        1.46      3.87 o 
   5   3   1        5.50        5.52      3.65 o 
   6   3   1      653.34      678.85     30.83 o 
   7   3   1       46.20       39.04      5.94 o 
   8   3   1        6.12        8.83      4.78 o 
   9   3   1        0.13        3.84      8.76 o 
  -9   4   1       29.19       26.68      6.38 o 
  -8   4   1        0.02        0.33      4.25 o 
  -7   4   1       43.23       47.83      5.03 o 
  -6   4   1        7.18        9.58      3.56 o 
  -5   4   1        0.68        0.01      2.21 o 
  -4   4   1       98.26      114.36      4.14 o 
  -3   4   1      281.86      295.02      5.32 o 
  -2   4   1        1.05        1.75      2.07 o 
  -1   4   1       34.92       34.18      2.10 o 
   0   4   1      591.30      635.66      7.74 o 
   1   4   1      244.11      256.41      4.97 o 
   2   4   1       83.10       78.87      4.47 o 
   3   4   1       29.51       32.91      4.08 o 
   4   4   1       35.48       38.48      3.02 o 
   5   4   1        9.00       16.10      5.66 o 
   6   4   1       92.19       78.71      6.94 o 
   7   4   1        5.90       -1.44      4.06 o 
   8   4   1        0.46       -1.05      4.63 o 
   9   4   1        1.41       12.89      9.74 o 
 -10   5   1        0.00       15.35     10.25 o 
  -9   5   1       22.43       11.90      5.73 o 
  -8   5   1        0.80        4.73      7.38 o 
  -7   5   1        3.85        3.77      3.51 o 
  -6   5   1        1.82        4.26      3.48 o 
  -5   5   1       19.14       17.29      3.12 o 
  -4   5   1        0.32       -0.86      2.03 o 
  -3   5   1       71.89       76.14      3.32 o 
  -2   5   1        5.50        7.06      1.63 o 
  -1   5   1       41.82       43.95      1.98 o 
   0   5   1        6.07        9.85      1.41 o 
   1   5   1      202.85      226.37      4.96 o 
   2   5   1        0.80        0.03      2.46 o 
   3   5   1      194.78      185.06     10.76 o 
   4   5   1       17.82       15.96      4.35 o 
   5   5   1       26.76       23.43      6.77 o 
   6   5   1        0.04        2.40      4.05 o 
   7   5   1        0.57        4.91      5.14 o 
   8   5   1       20.55       21.11     10.40 o 
 -10   6   1        0.16       -3.64      8.91 o 
  -9   6   1        2.23        4.96      5.46 o 
  -8   6   1        1.85        0.82      4.35 o 
  -7   6   1        1.05        0.97      3.69 o 
  -6   6   1       30.66       24.55      4.30 o 
  -5   6   1        2.30       -0.48      2.58 o 
  -4   6   1        3.50        6.90      1.83 o 
  -3   6   1      275.02      268.04      6.45 o 
  -2   6   1       70.74       70.46      6.00 o 
  -1   6   1     1150.14     1218.92     17.66 o 
   0   6   1       61.28       65.80      2.68 o 
   1   6   1       90.62       92.25      4.34 o 
   2   6   1        4.24        8.68      3.33 o 
   3   6   1        0.84        3.30      3.34 o 
   4   6   1       13.63       14.25      2.91 o 
   5   6   1        2.24        3.74      3.77 o 
   6   6   1       28.25       26.42      5.52 o 
   7   6   1        0.74       -0.58      4.43 o 
 -10   7   1        0.03       13.00     10.11 o 
  -9   7   1        0.09        4.58      9.02 o 
  -8   7   1        1.96        5.89      5.27 o 
  -7   7   1       35.60       16.69      6.56 o 
  -6   7   1        0.12       -3.22      3.22 o 
  -5   7   1        3.33        1.94      3.34 o 
  -4   7   1        1.30       -1.97      1.97 o 
  -3   7   1       11.68        8.75      2.96 o 
  -2   7   1        0.35        2.37      2.46 o 
  -1   7   1        4.23        3.49      2.45 o 
   0   7   1        8.93        9.94      3.42 o 
   1   7   1        0.01       -2.62      2.62 o 
   2   7   1       51.48       58.03      8.59 o 
   3   7   1        9.44       10.29      3.73 o 
   4   7   1        0.04        0.85      3.71 o 
   5   7   1        0.28       -0.76      2.51 o 
   6   7   1        0.73        6.28      4.87 o 
   7   7   1       49.40       49.72     11.71 o 
  -9   8   1        1.54       -7.48      7.48 o 
  -8   8   1        4.88       10.97      8.74 o 
  -7   8   1        4.39        1.79      6.40 o 
  -6   8   1        0.24        1.39      4.30 o 
  -5   8   1        0.03       -1.33      3.57 o 
  -4   8   1        0.00       -0.34      2.42 o 
  -3   8   1        5.41        5.45      2.91 o 
  -2   8   1        0.00       -1.58      2.33 o 
  -1   8   1        0.90        0.11      6.10 o 
   0   8   1       63.18       60.66      9.88 o 
   2   8   1       35.90       25.18      6.04 o 
   3   8   1        0.68       -3.25      3.25 o 
   4   8   1       23.95       25.33      3.81 o 
   5   8   1        0.21       -2.20      2.83 o 
   6   8   1        0.00        1.26      7.36 o 
  -9   9   1        0.25        5.90      9.71 o 
  -8   9   1       10.92       15.41      9.65 o 
  -7   9   1        0.55        0.52      7.33 o 
  -6   9   1        0.70       -0.17      5.20 o 
  -5   9   1        0.91       -1.50      2.38 o 
  -4   9   1        0.18        1.15      2.95 o 
  -3   9   1        4.23       -0.38      2.80 o 
  -2   9   1        0.13       -5.73      5.73 o 
  -1   9   1        9.48       -2.32      6.93 o 
   0   9   1       18.33       15.78      8.02 o 
   3   9   1        7.98        2.72      5.96 o 
   4   9   1        4.81        1.34      3.80 o 
   5   9   1        2.42        1.83      4.00 o 
  -8  10   1        0.32       -5.64      8.51 o 
  -7  10   1        3.11        3.21      8.22 o 
  -6  10   1        0.82       -3.43      4.45 o 
  -5  10   1        0.66       -1.08      3.26 o 
  -4  10   1        1.47       -3.05      3.05 o 
  -3  10   1        1.36       10.86      6.59 o 
  -2  10   1        0.06        0.77      6.67 o 
  -1  10   1       28.87       32.25      9.82 o 
   0  10   1       67.26       72.95     12.32 o 
   3  10   1        0.04       -4.04      5.16 o 
   4  10   1        0.02       -4.93      4.93 o 
  -7  11   1        0.02        5.87      9.31 o 
  -6  11   1       29.61       47.83     11.31 o 
  -5  11   1        1.71       -1.53      3.27 o 
  -4  11   1        0.54        6.13      6.76 o 
  -3  11   1        0.13       -6.04      6.04 o 
  -2  11   1        5.05       -1.12      7.45 o 
  -1  11   1        1.71       -1.09      8.82 o 
   3  11   1        0.11       10.94      7.07 o 
  -5  12   1        0.56       -0.54      5.07 o 
  -4  12   1        0.20       10.40      7.59 o 
  -3  12   1        3.04        1.83      7.76 o 
  -2  12   1        0.01       -3.12      8.48 o 
  -1  12   1        2.47        1.40      9.65 o 
  -1 -12   2        5.65       -3.58      6.04 o 
   1 -12   2        3.01       -0.95      8.94 o 
   2 -12   2        0.08       -7.56      7.56 o 
   3 -12   2        2.96        3.78      8.31 o 
   4 -12   2       10.48        9.48      6.85 o 
   5 -12   2        4.37        8.15      5.18 o 
  -3 -11   2        2.10       -3.81      5.84 o 
  -2 -11   2        0.83        0.40      5.99 o 
  -1 -11   2        1.61        7.65      6.36 o 
   1 -11   2        9.51       23.63      9.05 o 
   2 -11   2        0.42       -7.07      7.07 o 
   3 -11   2        0.01        7.82      7.93 o 
   4 -11   2       68.28       51.21      8.33 o 
   5 -11   2        2.04        3.14      3.11 o 
   6 -11   2        2.43       10.40      7.73 o 
   7 -11   2        0.67       10.68      9.48 o 
  -4 -10   2        2.32       -2.41      5.44 o 
  -3 -10   2        0.40       -2.98      5.24 o 
  -2 -10   2        1.20        6.99      5.90 o 
  -1 -10   2        0.41        4.61      5.27 o 
   0 -10   2        0.93       -6.70      6.70 o 
   1 -10   2        0.52       -6.07      6.07 o 
   2 -10   2       19.15       15.24      7.91 o 
   3 -10   2       37.61       53.48      9.48 o 
   4 -10   2       89.88       82.69      7.66 o 
   5 -10   2        0.72        2.51      2.76 o 
   6 -10   2        0.01       -1.88      3.98 o 
   7 -10   2        0.09        4.50      8.97 o 
   8 -10   2        0.00        6.27      9.54 o 
  -6  -9   2       11.33       10.37      8.36 o 
  -5  -9   2        8.00        7.21      3.50 o 
  -4  -9   2        1.17        3.51      3.98 o 
  -3  -9   2        0.21        0.72      4.64 o 
  -2  -9   2        6.86       10.51      5.70 o 
  -1  -9   2       39.21       42.79      7.62 o 
   0  -9   2        1.10        2.49      6.82 o 
   1  -9   2        0.76       -5.18      5.18 o 
   2  -9   2      505.15      472.40     23.03 o 
   3  -9   2       34.72       41.69      4.05 o 
   4  -9   2       11.61        8.18      2.99 o 
   5  -9   2        3.68        6.32      3.12 o 
   6  -9   2        0.60       -0.31      3.77 o 
   7  -9   2        0.58        7.07      8.02 o 
   8  -9   2        0.05       -1.86      8.33 o 
   9  -9   2        0.03        1.58      9.42 o 
  -6  -8   2       19.87       23.84      6.27 o 
  -5  -8   2        1.91        1.74      2.78 o 
  -4  -8   2        0.77        2.20      2.91 o 
  -3  -8   2        4.07        7.10      3.02 o 
  -2  -8   2        1.43        0.52      4.12 o 
   0  -8   2       24.83       34.80      7.82 o 
   1  -8   2       21.49       18.94      7.53 o 
   2  -8   2      170.18      176.76      6.80 o 
   3  -8   2       73.91       76.49      5.40 o 
   4  -8   2        9.26        9.97      3.61 o 
   5  -8   2       26.78       26.82      4.52 o 
   6  -8   2        3.29        2.42      3.83 o 
   7  -8   2        7.30       12.38      4.59 o 
   8  -8   2        0.00        1.89      8.02 o 
   9  -8   2        2.00        9.39      9.74 o 
  -7  -7   2        6.17        6.33      9.05 o 
  -6  -7   2       11.03       13.36      5.25 o 
  -5  -7   2       21.29       19.24      4.84 o 
  -4  -7   2       60.44       58.90      8.95 o 
  -3  -7   2       75.64       71.36      8.71 o 
  -2  -7   2        2.65       -1.73      3.02 o 
  -1  -7   2        0.84        3.84      4.41 o 
   0  -7   2      104.33       90.16     17.43 o 
   1  -7   2        8.86        3.51      1.96 o 
   2  -7   2       25.53       25.60      3.58 o 
   3  -7   2       16.47        8.62      3.05 o 
   4  -7   2        7.66        6.57      2.78 o 
   5  -7   2       75.08       59.91      6.71 o 
   6  -7   2       38.74       33.21      4.82 o 
   7  -7   2        0.13       -0.61      3.76 o 
   8  -7   2        0.13        2.59      4.25 o 
   9  -7   2        0.73        4.27      9.48 o 
  -8  -6   2        3.05        2.72      8.85 o 
  -7  -6   2        0.10       -0.78      4.38 o 
  -6  -6   2        4.82        5.87      4.27 o 
  -5  -6   2      146.06      118.61      7.61 o 
  -4  -6   2       22.66       18.27      3.92 o 
  -3  -6   2       50.80       60.91      5.79 o 
  -2  -6   2       32.67       35.84      6.69 o 
  -1  -6   2       19.31       28.94      3.88 o 
   0  -6   2      115.05      104.10      5.90 o 
   1  -6   2       20.26       19.82      3.64 o 
   2  -6   2       98.63      100.32      4.96 o 
   3  -6   2       13.01       12.40      3.66 o 
   4  -6   2      489.58      493.74     11.29 o 
   5  -6   2       61.23       64.89     16.04 o 
   6  -6   2        1.62        0.64      4.03 o 
   7  -6   2        3.70        3.79      3.84 o 
   8  -6   2        0.01        1.78      4.11 o 
   9  -6   2        2.73        4.67      8.05 o 
  10  -6   2        1.34       13.43      9.91 o 
  -8  -5   2        1.34        0.89      7.59 o 
  -7  -5   2       14.08       10.61      4.69 o 
  -6  -5   2       23.44       18.65      4.85 o 
  -5  -5   2        9.29        9.06      4.02 o 
  -4  -5   2       75.24       77.46      4.38 o 
  -3  -5   2        9.22       12.10      3.12 o 
  -2  -5   2        4.96        0.79      2.45 o 
  -1  -5   2       82.02       94.60      3.15 o 
   0  -5   2        9.64        8.56      1.35 o 
   1  -5   2       45.86       51.87      4.35 o 
   2  -5   2      142.65      140.52      4.21 o 
   3  -5   2      493.60      475.83     12.11 o 
   4  -5   2       18.87       18.45      4.09 o 
   5  -5   2       29.53       27.10      5.03 o 
   6  -5   2        0.70        0.42      4.21 o 
   7  -5   2       25.02       22.07      4.45 o 
   8  -5   2        0.05        0.88      3.88 o 
   9  -5   2        1.65       -1.35      4.15 o 
  -9  -4   2        0.51        3.92      8.33 o 
  -8  -4   2        0.51        3.93      4.42 o 
  -7  -4   2        8.13       11.78      4.64 o 
  -6  -4   2       13.15       12.64      4.23 o 
  -5  -4   2        7.23       -1.67      3.49 o 
  -4  -4   2       24.36       20.16      5.99 o 
  -3  -4   2        0.57        0.32      2.26 o 
  -2  -4   2      124.99      123.46      5.08 o 
  -1  -4   2      101.81       89.94      3.15 o 
   0  -4   2      268.05      271.89     10.24 o 
   1  -4   2      805.51      758.38     13.32 o 
   2  -4   2       35.60       40.07      2.50 o 
   3  -4   2      249.24      252.23      4.25 o 
   4  -4   2      303.90      286.43      5.72 o 
   5  -4   2        1.42        1.30      3.77 o 
   6  -4   2        0.01        0.91      3.95 o 
   7  -4   2       15.43       17.26      5.29 o 
   8  -4   2        0.05        4.14      3.67 o 
   9  -4   2        0.35        0.46      4.02 o 
  -9  -3   2        0.50        3.38      8.28 o 
  -8  -3   2        6.51        0.66      4.00 o 
  -7  -3   2       13.21       20.99      8.71 o 
  -6  -3   2        2.43       -0.38      3.75 o 
  -5  -3   2       54.57       51.76     12.69 o 
  -4  -3   2       19.49       16.58      5.38 o 
  -3  -3   2     1671.80     1886.00     74.48 o 
  -2  -3   2       52.68       50.89      2.09 o 
  -1  -3   2      312.55      326.92      4.94 o 
   0  -3   2       71.60       72.62      4.26 o 
   1  -3   2      297.99      250.05      6.06 o 
   2  -3   2       19.51       25.04      1.59 o 
   3  -3   2        0.01       -0.07      1.20 o 
   4  -3   2       69.78       66.18      2.07 o 
   5  -3   2        0.94       -1.30      1.75 o 
   6  -3   2       70.04       70.40      4.93 o 
   7  -3   2       81.13       91.73      9.55 o 
   8  -3   2        0.33       -0.11      3.57 o 
 -10  -2   2        1.13       -0.72      8.71 o 
  -9  -2   2        8.36        9.85      5.02 o 
  -8  -2   2        9.14        2.02      4.97 o 
  -7  -2   2       34.49       25.47      4.82 o 
  -6  -2   2       17.85       15.31      4.23 o 
  -5  -2   2       13.10       18.67      5.84 o 
  -4  -2   2      386.17      414.41      8.41 o 
  -3  -2   2        0.03       -0.72      1.27 o 
  -2  -2   2     1031.04     1006.38     12.31 o 
  -1  -2   2      125.73      127.22      2.63 o 
   0  -2   2      335.54      306.34      7.66 o 
   1  -2   2        0.27       -1.17      1.17 o 
   2  -2   2        9.36        6.93      1.02 o 
   3  -2   2      153.94      150.27      3.39 o 
   4  -2   2      143.44      144.04      4.06 o 
   5  -2   2      793.11      817.08     11.43 o 
   6  -2   2        0.61       -2.18      2.18 o 
   7  -2   2       24.22       25.32      3.28 o 
   8  -2   2        0.07       -0.83      4.93 o 
 -10  -1   2       15.98       24.69      9.82 o 
  -9  -1   2        0.14       -3.77      3.77 o 
  -8  -1   2        9.89       11.83      4.49 o 
  -7  -1   2       18.82       17.26      4.29 o 
  -6  -1   2        7.16       10.12      8.38 o 
  -5  -1   2      358.64      364.03      8.41 o 
  -4  -1   2       16.94       16.53      2.73 o 
  -3  -1   2       70.58       65.59      2.33 o 
  -2  -1   2       38.66       38.77      1.47 o 
  -1  -1   2      542.09      535.95      6.33 o 
   0  -1   2      784.29      771.25     10.40 o 
   1  -1   2      929.55      863.53     13.13 o 
   2  -1   2      137.78      121.54      2.44 o 
   3  -1   2     1456.12     1384.05     18.86 o 
   4  -1   2        0.39        1.84      1.29 o 
   5  -1   2      271.63      263.04      5.32 o 
   6  -1   2        8.90        9.20      2.53 o 
   7  -1   2       43.38       51.54      4.43 o 
   8  -1   2       16.70       20.36      5.36 o 
   9  -1   2        8.77        0.00      5.81 o 
 -10   0   2       31.13       22.20      8.49 o 
  -9   0   2        0.32       -0.17      3.85 o 
  -8   0   2        0.05        4.86      3.91 o 
  -7   0   2       42.11       38.64      5.16 o 
  -6   0   2        4.75        3.59      2.45 o 
  -5   0   2      194.49      193.30      6.26 o 
  -4   0   2        3.39        1.15      1.24 o 
  -3   0   2      781.39      722.40      8.91 o 
  -2   0   2     5025.60     4823.42     49.32 o 
  -1   0   2      243.73      246.16      3.73 o 
   0   0   2     1166.00     1100.14     16.46 o 
   1   0   2      136.40      131.94      3.25 o 
   2   0   2      415.66      374.20      5.66 o 
   3   0   2       17.16       20.17      1.74 o 
   4   0   2      365.86      383.71      6.31 o 
   5   0   2        0.05       -0.90      1.83 o 
   6   0   2       62.86       71.34      5.11 o 
   7   0   2       12.40        4.27      4.51 o 
   8   0   2       97.51      120.56      8.69 o 
   9   0   2        3.52        1.82      5.10 o 
  -9   1   2        1.44        2.41      4.23 o 
  -8   1   2        0.53       -2.28      3.30 o 
  -7   1   2       14.34       17.02      3.03 o 
  -6   1   2        1.81       -0.70      2.19 o 
  -5   1   2      217.02      202.26      5.43 o 
  -4   1   2       44.35       51.84      2.65 o 
  -3   1   2      593.17      563.14     12.00 o 
  -2   1   2    30596.01    27946.97    395.41 o 
  -1   1   2      168.70      161.16      3.69 o 
   0   1   2     1152.88     1092.64     19.79 o 
   1   1   2     1683.58     1625.22     20.47 o 
   2   1   2        7.65        6.24      1.04 o 
   3   1   2       76.55       84.64      3.29 o 
   4   1   2      157.42      152.96      3.99 o 
   5   1   2       11.38       14.75      2.67 o 
   6   1   2       20.42       24.36      4.79 o 
   7   1   2      176.19      207.07     12.24 o 
   8   1   2       25.06       19.92      5.58 o 
   9   1   2        2.98        1.37      7.25 o 
  10   1   2        0.50       -3.21      9.11 o 
  -8   2   2        0.14       -1.08      3.32 o 
  -7   2   2        0.13        0.69      2.48 o 
  -6   2   2        0.00       -2.13      2.13 o 
  -5   2   2       12.51        8.07      2.40 o 
  -4   2   2     1236.55     1165.77     17.71 o 
  -3   2   2        1.77        2.12      1.08 o 
  -2   2   2     3594.49     3247.47     81.03 o 
  -1   2   2      214.28      211.41      3.95 o 
   0   2   2      332.59      283.80      5.34 o 
   1   2   2      857.74      833.84     11.38 o 
   2   2   2      435.36      434.07      8.94 o 
   3   2   2       46.44       44.75      2.16 o 
   4   2   2       21.15       19.59      2.53 o 
   5   2   2       52.47       66.94      5.86 o 
   6   2   2     1212.86     1260.16     27.70 o 
   7   2   2       36.79       34.38      5.71 o 
   8   2   2        0.00        5.52      4.76 o 
   9   2   2        6.45        3.67      9.11 o 
  -9   3   2       14.25        5.44      4.86 o 
  -8   3   2        0.00       -0.38      4.21 o 
  -7   3   2        9.44        9.81      5.51 o 
  -6   3   2       26.48       32.56      3.47 o 
  -5   3   2      135.82      133.22      4.15 o 
  -4   3   2     2027.56     1933.68     27.67 o 
  -3   3   2      346.33      311.74     12.65 o 
  -2   3   2      416.11      403.80      9.84 o 
  -1   3   2      554.77      562.05      7.44 o 
   0   3   2      584.34      542.50      6.67 o 
   1   3   2      311.81      306.42      5.38 o 
   2   3   2       27.09       34.27      2.77 o 
   3   3   2      129.27      133.08      5.90 o 
   4   3   2        1.28        0.52      4.98 o 
   5   3   2        0.25       -1.75      3.56 o 
   6   3   2      528.20      503.42     15.14 o 
   7   3   2       54.81       77.85     11.53 o 
   8   3   2        4.77       13.40      5.79 o 
   9   3   2        1.78        5.93      9.37 o 
 -10   4   2        0.68       -1.49      8.22 o 
  -9   4   2       15.43        9.51      9.91 o 
  -8   4   2        1.80        1.75      6.04 o 
  -7   4   2        1.84        3.95      4.06 o 
  -6   4   2        2.01       -1.87      3.13 o 
  -5   4   2       66.31       91.89      6.49 o 
  -4   4   2     1262.54     1257.65     22.59 o 
  -3   4   2       54.85       51.99      3.08 o 
  -2   4   2       73.12       67.77      3.42 o 
  -1   4   2      851.77      834.08      9.76 o 
   0   4   2      933.26      972.04     11.21 o 
   1   4   2      111.31      111.01      2.94 o 
   2   4   2       69.27       77.02      4.94 o 
   3   4   2       21.13       27.60      3.95 o 
   4   4   2        1.18        0.40      2.57 o 
   5   4   2       59.15       69.57      6.25 o 
   6   4   2        2.91        2.39      3.97 o 
   7   4   2        7.32       10.54      4.85 o 
   8   4   2       11.07       26.75     10.17 o 
 -10   5   2        4.10        4.64      9.34 o 
  -9   5   2        3.91        4.51      5.28 o 
  -8   5   2        1.91        6.60      6.50 o 
  -7   5   2       37.17       34.09      5.95 o 
  -6   5   2        0.01       -1.48      3.18 o 
  -5   5   2       85.38       91.18      5.65 o 
  -4   5   2       28.29       27.22      4.22 o 
  -3   5   2       71.89       77.57      6.62 o 
  -2   5   2      462.06      446.19      7.91 o 
  -1   5   2      735.49      760.33     10.06 o 
   0   5   2       89.79       96.59      2.90 o 
   1   5   2       29.78       29.98      2.64 o 
   2   5   2       75.73       88.24      5.67 o 
   3   5   2       18.26       18.59      3.89 o 
   4   5   2       91.29       93.07     10.98 o 
   5   5   2       21.14       23.08      5.04 o 
   6   5   2        7.38        7.21      4.36 o 
   7   5   2        0.81        2.57      4.75 o 
   8   5   2       51.51       48.49     12.32 o 
 -10   6   2        1.97        4.96      9.31 o 
  -9   6   2        2.35        6.65      8.33 o 
  -8   6   2        0.38        9.30      5.18 o 
  -7   6   2        4.26        4.65      4.53 o 
  -6   6   2        5.44        1.41      3.87 o 
  -5   6   2        2.04       -0.54      3.00 o 
  -4   6   2       17.57       20.34      2.63 o 
  -3   6   2       11.90       12.40      2.92 o 
  -2   6   2      482.60      472.34     10.59 o 
  -1   6   2        6.13        5.56      1.76 o 
   0   6   2       57.37       59.32      3.63 o 
   1   6   2      105.29      101.50      7.48 o 
   2   6   2       66.04       78.22      5.67 o 
   3   6   2      126.40      127.81      6.99 o 
   4   6   2       31.16       22.28      9.15 o 
   5   6   2        4.09       13.06      5.63 o 
   6   6   2       60.50       74.23      8.11 o 
   7   6   2       18.09       26.84      9.57 o 
 -10   7   2        0.11        1.86      9.37 o 
  -9   7   2        0.22        4.67      8.13 o 
  -8   7   2        2.00       -0.49      4.63 o 
  -7   7   2        3.44        5.14      4.84 o 
  -6   7   2        0.94       -1.32      4.24 o 
  -5   7   2        0.88        4.97      3.97 o 
  -4   7   2        0.10        2.52      3.44 o 
  -3   7   2      120.44      114.65      5.41 o 
  -2   7   2        0.68        4.48      5.50 o 
  -1   7   2       10.43       15.04      2.63 o 
   0   7   2        2.67        1.39      3.25 o 
   1   7   2       61.50       53.48      5.60 o 
   2   7   2        4.46        0.44      3.03 o 
   3   7   2       14.88        8.09      3.77 o 
   4   7   2        0.19        1.65      3.62 o 
   5   7   2        1.88        2.22      2.69 o 
   6   7   2        3.57        4.17      5.20 o 
   7   7   2       16.38       17.73      9.82 o 
  -9   8   2        1.00       -3.69      8.51 o 
  -8   8   2        1.17        3.55      7.39 o 
  -7   8   2        0.72       -0.64      7.75 o 
  -6   8   2        0.00        2.81      4.57 o 
  -5   8   2       11.48        6.92      4.24 o 
  -4   8   2        2.15       -2.59      2.59 o 
  -3   8   2      121.60      113.14      5.67 o 
  -2   8   2       26.26       31.77      4.98 o 
  -1   8   2       22.76       39.67      8.51 o 
   0   8   2        1.48        6.85      6.82 o 
   1   8   2       41.32       35.69      6.33 o 
   2   8   2       46.62       45.20      7.25 o 
   3   8   2        0.69        1.75      4.90 o 
   4   8   2        0.27        0.30      2.99 o 
   5   8   2        7.25       11.82      3.48 o 
   6   8   2        0.15        6.13      8.28 o 
  -9   9   2        8.44        4.64      9.51 o 
  -8   9   2        0.62        2.66      8.48 o 
  -7   9   2        0.54       -2.58      6.85 o 
  -6   9   2        0.45        1.32      4.36 o 
  -5   9   2        0.88        2.78      3.16 o 
  -4   9   2       12.35        9.91      3.34 o 
  -3   9   2        5.72        2.53      3.64 o 
  -2   9   2        1.27       -1.72      6.27 o 
  -1   9   2        0.52        7.56      7.39 o 
   0   9   2       41.31       37.21     10.05 o 
   3   9   2        1.90        3.52      5.59 o 
   4   9   2       14.08       14.62      4.57 o 
   5   9   2       32.27       33.07      5.03 o 
  -8  10   2        0.47        6.30      9.65 o 
  -7  10   2        0.11        7.45      9.17 o 
  -6  10   2        0.33        9.97      6.82 o 
  -5  10   2        2.25        2.09      3.24 o 
  -4  10   2        0.31       -3.27      3.27 o 
  -3  10   2        0.01       -0.89      6.47 o 
  -2  10   2       18.85       16.47      8.76 o 
  -1  10   2       11.53       14.15      9.60 o 
   0  10   2       16.60        5.96      9.14 o 
   4  10   2        0.24       -1.09      5.64 o 
  -7  11   2        0.53        1.23      8.88 o 
  -6  11   2        6.37       13.32      8.99 o 
  -5  11   2        0.01       -2.51      4.33 o 
  -4  11   2        0.40        6.01      7.16 o 
  -3  11   2        0.47       -2.84      6.39 o 
  -2  11   2        0.01       -7.85      7.85 o 
  -1  11   2       26.17       36.32     11.92 o 
  -5  12   2        0.09       -0.03      5.44 o 
  -4  12   2        0.02       -2.78      6.93 o 
  -3  12   2        1.43       -1.23      7.53 o 
  -2  12   2       13.67       -2.43      8.79 o 
  -1  12   2        0.53       -2.75     10.51 o 
  -1 -12   3        0.57        0.80      6.47 o 
   1 -12   3        3.18        3.52      9.62 o 
   2 -12   3        2.58       -4.53      8.62 o 
   3 -12   3        0.60        0.80      7.10 o 
   4 -12   3        0.67        2.72      6.56 o 
   5 -12   3        0.05        2.53      5.27 o 
  -3 -11   3        0.50       -0.14      6.30 o 
  -2 -11   3        1.78       -4.21      5.47 o 
  -1 -11   3       14.97       16.81      6.85 o 
   0 -11   3       25.97       28.81      8.19 o 
   1 -11   3        4.56       19.22      9.02 o 
   2 -11   3        1.53        7.16      7.79 o 
   3 -11   3       20.88       18.13      7.85 o 
   4 -11   3        3.43        0.94      4.44 o 
   5 -11   3        3.19        1.91      4.09 o 
   6 -11   3        1.32       10.54      8.08 o 
   7 -11   3        1.12        7.16      9.39 o 
  -4 -10   3        1.55        1.52      5.33 o 
  -3 -10   3        3.19        0.60      5.30 o 
  -2 -10   3        1.63        6.73      5.81 o 
  -1 -10   3        8.79        4.53      5.33 o 
   0 -10   3        2.95        2.94      4.41 o 
   1 -10   3        4.31        3.49      7.33 o 
   3 -10   3        0.39       -0.98      4.02 o 
   4 -10   3        8.82       10.21      3.43 o 
   5 -10   3        0.27        0.23      2.81 o 
   6 -10   3        0.35        7.62      7.99 o 
   7 -10   3        2.39        8.51      9.54 o 
   8 -10   3        1.47       11.49     11.03 o 
  -6  -9   3       21.34       13.06      8.65 o 
  -5  -9   3        0.00        3.62      3.39 o 
  -4  -9   3        3.66        4.50      5.10 o 
  -3  -9   3        0.96        1.26      4.90 o 
  -2  -9   3       22.29       26.38      6.67 o 
  -1  -9   3        0.01       -3.41      4.75 o 
   0  -9   3        0.16        0.78      3.76 o 
   1  -9   3       17.27       19.59      7.59 o 
   2  -9   3      271.29      254.47     13.95 o 
   3  -9   3        1.90       -0.55      3.16 o 
   4  -9   3        4.26        5.39      3.55 o 
   5  -9   3        2.36        7.37      2.64 o 
   6  -9   3        0.53        6.93      4.42 o 
   7  -9   3        1.06        7.28      8.56 o 
   8  -9   3        1.39       21.57     10.74 o 
  -6  -8   3        0.00        1.40      4.72 o 
  -5  -8   3        5.66        6.80      2.96 o 
  -4  -8   3        4.88        3.18      3.12 o 
  -3  -8   3       16.30       25.09      3.82 o 
  -2  -8   3        4.17        5.53      4.50 o 
  -1  -8   3        4.69       12.14      5.24 o 
   0  -8   3       29.30       30.75      4.89 o 
   1  -8   3        0.26        0.89      3.44 o 
   2  -8   3      433.70      422.56     10.94 o 
   3  -8   3        0.23        0.36      2.85 o 
   4  -8   3        0.58        1.08      2.87 o 
   5  -8   3        6.25        4.37      4.82 o 
   6  -8   3        3.15        3.12      4.87 o 
   7  -8   3        0.00        3.16      5.80 o 
   8  -8   3        0.60        9.48      9.11 o 
   9  -8   3        0.02       -5.96      8.31 o 
  -7  -7   3        1.30        8.28      8.19 o 
  -6  -7   3        0.12        1.70      4.56 o 
  -5  -7   3       29.20       14.43      8.46 o 
  -4  -7   3       12.53       10.46      3.13 o 
  -3  -7   3       20.60       16.92      3.80 o 
  -2  -7   3       74.70       79.56     10.76 o 
  -1  -7   3        0.30       -0.26      3.04 o 
   0  -7   3      949.41      944.40     26.87 o 
   1  -7   3       30.99       34.50      5.50 o 
   2  -7   3       60.21       61.95      4.81 o 
   3  -7   3        0.02       -2.28      2.64 o 
   4  -7   3       57.31       50.22      6.53 o 
   5  -7   3        0.02        5.38      4.34 o 
   6  -7   3        1.02        1.43      4.52 o 
   7  -7   3        1.85        7.28      5.33 o 
   8  -7   3        2.16        0.94      4.33 o 
   9  -7   3        0.02       13.66     10.60 o 
  -8  -6   3        0.59        5.47      9.19 o 
  -7  -6   3        1.34        0.96      4.47 o 
  -6  -6   3       60.43       55.21      6.71 o 
  -5  -6   3        6.87       18.00      8.11 o 
  -4  -6   3        0.78        0.58      2.84 o 
  -3  -6   3        1.34        0.62      3.08 o 
  -2  -6   3        2.43       -2.64      5.57 o 
  -1  -6   3       13.10       14.81      2.43 o 
   0  -6   3      148.12      144.09      3.44 o 
   1  -6   3       74.90       74.42      3.18 o 
   2  -6   3       30.45       28.82      5.18 o 
   3  -6   3      127.11      129.65      5.25 o 
   4  -6   3       14.89       11.60      2.63 o 
   5  -6   3       11.09        5.70      4.85 o 
   6  -6   3        0.73        3.56      4.36 o 
   7  -6   3        0.19       -0.71      5.26 o 
   8  -6   3       34.93       25.83      5.39 o 
   9  -6   3        1.15        9.68      9.74 o 
  10  -6   3        3.50        9.14     10.08 o 
  -8  -5   3        0.49        9.22      8.97 o 
  -7  -5   3       19.99       21.35      7.13 o 
  -6  -5   3        0.26        0.75      3.74 o 
  -5  -5   3       48.97       46.37      8.25 o 
  -4  -5   3        0.77        0.28      2.77 o 
  -3  -5   3      136.59      149.58      6.50 o 
  -2  -5   3        7.58        7.82      2.24 o 
  -1  -5   3        2.58        2.50      1.28 o 
   0  -5   3       15.62       20.53      1.73 o 
   1  -5   3        7.05        8.32      1.67 o 
   2  -5   3       45.72       44.98      2.48 o 
   3  -5   3      159.45      160.81      4.48 o 
   4  -5   3      127.09      125.27      6.86 o 
   5  -5   3       12.76        9.28      4.32 o 
   6  -5   3        0.00       -0.21      3.93 o 
   7  -5   3        0.00        5.86      4.79 o 
   8  -5   3        6.68        5.28      4.22 o 
   9  -5   3        0.98        5.80      4.69 o 
  -9  -4   3        2.58       -0.43      8.91 o 
  -8  -4   3        1.87        7.14      4.57 o 
  -7  -4   3      117.79      105.57     10.01 o 
  -6  -4   3      104.60      108.97      7.77 o 
  -5  -4   3       26.63       24.49      6.99 o 
  -4  -4   3        7.71        4.96      2.41 o 
  -3  -4   3       13.49       19.69      3.05 o 
  -2  -4   3      584.75      559.82      8.03 o 
  -1  -4   3        9.69       11.11      1.41 o 
   0  -4   3      697.71      672.13      8.30 o 
   1  -4   3        5.08        5.44      1.30 o 
   2  -4   3     1026.14     1008.15     17.72 o 
   3  -4   3        4.48        2.06      1.34 o 
   4  -4   3      105.73      108.85      4.34 o 
   5  -4   3       23.58       25.30      5.04 o 
   6  -4   3       28.10       25.90      5.37 o 
   7  -4   3       43.97       49.10      6.91 o 
   8  -4   3        1.95        4.22      4.93 o 
   9  -4   3        1.78        3.83      5.22 o 
  -9  -3   3        2.68        1.15      8.74 o 
  -8  -3   3        0.69       -3.28      3.82 o 
  -7  -3   3        0.31        0.13      6.23 o 
  -6  -3   3        0.29        1.89      5.70 o 
  -5  -3   3       20.88       21.20      6.33 o 
  -4  -3   3      119.29      121.53      8.94 o 
  -3  -3   3        9.70       10.69      1.51 o 
  -2  -3   3       33.41       39.32      2.49 o 
  -1  -3   3      255.63      220.05      5.71 o 
   0  -3   3      664.90      676.24      7.53 o 
   1  -3   3     1841.90     1757.54     23.17 o 
   2  -3   3       15.42       14.36      1.52 o 
   3  -3   3        3.37        1.25      1.17 o 
   4  -3   3      226.82      212.84      4.89 o 
   5  -3   3      109.69      128.31      6.10 o 
   6  -3   3       28.07       37.78      4.03 o 
   7  -3   3       15.94       11.83      4.43 o 
   8  -3   3        0.11        2.82      4.78 o 
 -10  -2   3        0.90       -5.81      8.54 o 
  -9  -2   3        2.08        1.05      4.44 o 
  -8  -2   3        4.34        4.99      4.37 o 
  -7  -2   3        4.92       10.90      4.18 o 
  -6  -2   3       29.53       38.58      7.70 o 
  -5  -2   3       67.74       94.29      9.17 o 
  -4  -2   3      235.95      229.54      6.00 o 
  -3  -2   3       85.44       74.54      2.83 o 
  -2  -2   3       18.41       19.96      1.36 o 
  -1  -2   3      815.32      806.82      8.78 o 
   0  -2   3       91.12       99.69      2.78 o 
   1  -2   3      912.18      873.10     14.24 o 
   2  -2   3      810.14      827.92     10.34 o 
   3  -2   3      102.54      104.34      3.10 o 
   4  -2   3      147.86      140.28      3.37 o 
   5  -2   3      471.27      484.53      8.92 o 
   6  -2   3       10.64        8.57      2.72 o 
   7  -2   3        0.19        0.41      2.44 o 
   8  -2   3        6.39        6.33      5.50 o 
 -10  -1   3        0.85        8.68      8.97 o 
  -9  -1   3        2.54        6.07      4.48 o 
  -8  -1   3        0.02        0.57      3.56 o 
  -7  -1   3        8.60        2.81      5.73 o 
  -6  -1   3        0.02       -2.06      5.47 o 
  -5  -1   3      633.21      646.78     11.37 o 
  -4  -1   3     1124.16     1060.67     15.95 o 
  -3  -1   3       60.17       63.77      2.54 o 
  -2  -1   3      164.40      154.74      2.70 o 
  -1  -1   3     1026.37     1007.56     10.51 o 
   0  -1   3     1925.67     1942.28     22.76 o 
   1  -1   3      658.54      602.71      7.83 o 
   2  -1   3      472.29      505.39      7.80 o 
   3  -1   3       22.77       25.49      1.65 o 
   4  -1   3      757.75      750.67     10.41 o 
   5  -1   3      255.43      267.91      6.25 o 
   6  -1   3       12.39        3.68      2.54 o 
   7  -1   3        0.72       -1.21      6.01 o 
   8  -1   3       48.06       62.89      6.89 o 
   9  -1   3       30.22       47.55      9.80 o 
 -10   0   3        0.01       -4.12      4.45 o 
  -9   0   3        6.01        4.95      4.64 o 
  -8   0   3        3.07        2.02      3.77 o 
  -7   0   3       40.17       31.96      5.00 o 
  -6   0   3      558.10      548.90     18.91 o 
  -5   0   3       75.29       77.40      7.30 o 
  -4   0   3       45.11       52.10      3.45 o 
  -3   0   3        0.39       -0.79      1.10 o 
  -2   0   3      428.71      367.21      4.89 o 
  -1   0   3      124.03      119.25      2.50 o 
   0   0   3      213.67      176.74      4.58 o 
   1   0   3       60.72       71.00      2.11 o 
   2   0   3       16.20       15.16      1.29 o 
   3   0   3     2846.09     3057.91     39.07 o 
   4   0   3       64.17       69.56      2.83 o 
   5   0   3       41.14       43.51      2.88 o 
   6   0   3        1.60        0.03      3.60 o 
   7   0   3        1.88        2.78      3.91 o 
   8   0   3       14.95       21.32      6.40 o 
   9   0   3       24.85       32.73      6.80 o 
 -10   1   3        1.19        1.03      8.42 o 
  -9   1   3        0.91       -1.02      3.64 o 
  -8   1   3        1.55        1.15      3.67 o 
  -7   1   3       74.32       80.09      5.49 o 
  -6   1   3       61.20       66.50      4.40 o 
  -5   1   3        9.82        9.75      2.53 o 
  -4   1   3        0.15       -1.19      1.51 o 
  -3   1   3        9.55        9.41      1.41 o 
  -2   1   3     2328.31     2266.06     56.26 o 
  -1   1   3      353.15      325.18      6.42 o 
   0   1   3       27.49       26.01      2.17 o 
   1   1   3      293.12      281.86      4.49 o 
   2   1   3     1019.69     1073.18     13.17 o 
   3   1   3      678.96      714.49      9.54 o 
   4   1   3      283.04      265.66      5.81 o 
   5   1   3      119.30      126.02      5.26 o 
   6   1   3      147.80      150.57      8.24 o 
   7   1   3        2.25        0.75      4.16 o 
   8   1   3        0.59        0.19      4.69 o 
   9   1   3        0.85       -2.11      5.47 o 
  -8   2   3        0.80        1.11      3.49 o 
  -7   2   3       18.05       22.34      3.90 o 
  -6   2   3        6.54        9.63      3.02 o 
  -5   2   3      498.41      488.35      9.48 o 
  -4   2   3     1264.44     1210.81     17.84 o 
  -3   2   3       18.66       14.31      1.99 o 
  -2   2   3      157.99      150.60      3.20 o 
  -1   2   3      322.36      333.25      5.72 o 
   0   2   3       28.04       33.61      1.55 o 
   1   2   3        2.15        1.57      1.08 o 
   2   2   3      141.56      117.13      4.24 o 
   3   2   3       87.48       82.63      3.53 o 
   4   2   3      594.20      554.59     11.02 o 
   5   2   3       16.69       16.84      4.21 o 
   6   2   3      583.13      579.29     16.22 o 
   7   2   3       24.75       27.78      6.00 o 
   8   2   3       25.86       28.22      6.31 o 
   9   2   3       12.21       16.07      9.42 o 
  -9   3   3        0.89        3.34      5.27 o 
  -8   3   3        7.55       11.72      4.81 o 
  -7   3   3        0.02       -3.47      3.47 o 
  -6   3   3        9.24        3.29      3.05 o 
  -5   3   3       23.58       24.14      3.16 o 
  -4   3   3     7477.57     7163.75     90.73 o 
  -3   3   3        0.06       -0.80      0.94 o 
  -2   3   3       13.34       13.07      1.79 o 
  -1   3   3       83.41       81.95      2.64 o 
   0   3   3     1242.22     1169.14     13.11 o 
   1   3   3      295.07      323.90      5.36 o 
   2   3   3        0.69        0.28      1.27 o 
   3   3   3        0.20       -2.00      2.71 o 
   4   3   3      436.31      412.45     12.09 o 
   5   3   3       86.23      113.16      7.73 o 
   6   3   3      251.47      229.39     10.01 o 
   7   3   3        0.95        0.79      4.56 o 
   8   3   3        0.02        1.98      4.92 o 
   9   3   3        0.55        2.95      9.80 o 
 -10   4   3        1.71        0.43      8.65 o 
  -9   4   3        0.05       -1.94      4.82 o 
  -8   4   3        3.22        0.73      4.36 o 
  -7   4   3        2.23       -4.93      4.93 o 
  -6   4   3      182.63      165.50      9.04 o 
  -5   4   3      185.71      195.49      9.90 o 
  -4   4   3      200.10      186.99      6.64 o 
  -3   4   3       85.28       83.55      4.82 o 
  -2   4   3       30.41       29.11      2.68 o 
  -1   4   3       11.07       11.75      1.37 o 
   0   4   3      164.03      155.74      3.25 o 
   1   4   3       15.64       14.18      1.69 o 
   2   4   3        1.73        2.27      2.02 o 
   3   4   3       35.27       40.28      5.83 o 
   4   4   3     3485.64     3550.43     64.40 o 
   5   4   3        0.60        3.33      3.71 o 
   6   4   3        6.50        1.90      4.22 o 
   7   4   3        0.36       -2.11      4.73 o 
   8   4   3        6.42        8.28      9.19 o 
 -10   5   3        0.01       -0.92      8.08 o 
  -9   5   3        2.48        1.46      5.02 o 
  -8   5   3        6.43        1.96      4.65 o 
  -7   5   3        0.12       -2.20      5.21 o 
  -6   5   3      370.27      342.96     17.47 o 
  -5   5   3        2.62       -1.97      4.13 o 
  -4   5   3       81.55       97.17     10.99 o 
  -3   5   3      124.92      129.26      4.53 o 
  -2   5   3       12.75       16.78      3.23 o 
  -1   5   3       28.97       28.55      2.22 o 
   0   5   3      212.44      224.52      4.23 o 
   1   5   3       82.52       81.44      3.71 o 
   2   5   3      177.94      178.32      7.58 o 
   3   5   3        0.19        2.01      3.56 o 
   4   5   3      184.15      177.65      8.31 o 
   5   5   3      106.63      120.45      7.64 o 
   6   5   3        0.27        6.63      4.74 o 
   7   5   3        1.82        1.19      5.27 o 
   8   5   3        2.44       -1.15      9.42 o 
 -10   6   3        0.33        2.81      8.74 o 
  -9   6   3        0.20        2.81      8.36 o 
  -8   6   3        0.00        0.56      4.60 o 
  -7   6   3        5.43        6.92      4.68 o 
  -6   6   3       53.31       55.07     13.18 o 
  -5   6   3       55.22       66.36      9.39 o 
  -4   6   3        7.01        4.96      2.66 o 
  -3   6   3       58.11       71.41      5.02 o 
  -2   6   3       44.95       48.23      3.74 o 
  -1   6   3      215.84      214.58      4.99 o 
   0   6   3       11.29       10.16      2.19 o 
   1   6   3       54.19       52.58      4.16 o 
   2   6   3       88.78       93.03     10.63 o 
   3   6   3       32.11       41.28      5.40 o 
   4   6   3        2.43        5.60      4.09 o 
   5   6   3        6.99        5.80      4.57 o 
   6   6   3       63.58       93.96     22.56 o 
   7   6   3       18.69       18.27      9.45 o 
 -10   7   3        0.12        1.29      9.22 o 
  -9   7   3        2.66        6.59      8.65 o 
  -8   7   3        4.71        7.21      5.36 o 
  -7   7   3        9.51       -0.39      4.41 o 
  -6   7   3        0.12       -3.12      5.11 o 
  -5   7   3        0.71       -0.87      3.68 o 
  -4   7   3       44.58       44.89      4.06 o 
  -3   7   3      323.90      345.10      9.47 o 
  -2   7   3        3.76        1.62      3.25 o 
  -1   7   3        0.48        2.31      2.29 o 
   0   7   3       24.35       30.16      3.76 o 
   1   7   3       25.34       29.50      5.81 o 
   2   7   3       11.32        8.27      3.55 o 
   3   7   3        3.33       10.14      5.94 o 
   4   7   3       22.42       20.39      5.02 o 
   5   7   3        2.41        4.68      3.01 o 
   6   7   3       63.97       66.87      9.85 o 
  -9   8   3        4.83        4.90      8.36 o 
  -8   8   3        1.39        5.99      8.36 o 
  -7   8   3        0.04       -1.51      4.64 o 
  -6   8   3        0.03       -0.57      4.42 o 
  -5   8   3       39.32       39.46     10.35 o 
  -4   8   3       45.40       42.47      6.08 o 
  -3   8   3        1.25        1.85      4.25 o 
  -2   8   3        0.12       -1.83      2.58 o 
  -1   8   3        5.84        2.61      6.50 o 
   0   8   3        5.92       -2.18      7.05 o 
   1   8   3       11.45        4.75      4.87 o 
   2   8   3        1.03        2.64      5.24 o 
   3   8   3        0.23        3.61      5.38 o 
   4   8   3       55.07       61.31      8.71 o 
   5   8   3       55.86       69.67      5.23 o 
   6   8   3        0.21       -2.81      7.68 o 
  -8   9   3        0.15       -4.58      7.65 o 
  -7   9   3        0.06        7.45      8.31 o 
  -6   9   3        0.07       -4.30      4.47 o 
  -5   9   3       22.42       19.79      4.88 o 
  -4   9   3        0.24       -3.82      3.82 o 
  -3   9   3        0.33        1.67      3.34 o 
  -2   9   3       15.61       18.36      8.65 o 
  -1   9   3       39.92       56.74     10.54 o 
   0   9   3        0.11       -4.90      7.39 o 
   3   9   3        0.01       -0.77      5.21 o 
   4   9   3        0.22       -1.60      6.04 o 
   5   9   3        0.60       -3.60      4.00 o 
  -8  10   3        0.00       11.06      9.94 o 
  -7  10   3        0.05        1.12      8.33 o 
  -6  10   3        0.28        3.01      7.48 o 
  -5  10   3       15.51       17.39      4.73 o 
  -4  10   3        0.42       -0.29      3.54 o 
  -3  10   3        1.14        3.24      6.96 o 
  -2  10   3        0.86       -2.49      7.99 o 
  -1  10   3       31.23       22.97     10.43 o 
  -6  11   3        1.30        1.83      8.74 o 
  -5  11   3        0.86        0.22      4.88 o 
  -4  11   3        0.56        0.37      6.50 o 
  -3  11   3        1.33        0.34      7.13 o 
  -2  11   3       27.67       32.60     11.17 o 
  -1  11   3        4.57       -4.73      9.74 o 
  -4  12   3        5.44        0.40      7.07 o 
  -3  12   3        8.39       -6.79      7.50 o 
  -2  12   3        0.74       -2.43      9.19 o 
  -1  12   3        0.00        6.36     11.94 o 
  -1 -12   4       31.65       32.14      8.97 o 
   1 -12   4        0.08       -1.55      9.05 o 
   2 -12   4        0.28        4.04      8.88 o 
   3 -12   4        1.87        9.91      7.33 o 
   4 -12   4        1.52        2.12      7.02 o 
   5 -12   4        1.36        3.09      4.61 o 
  -3 -11   4        3.20       -2.75      6.24 o 
  -2 -11   4        0.81        3.35      6.33 o 
  -1 -11   4        0.55        8.71      6.53 o 
   0 -11   4        2.27        2.38      6.39 o 
   1 -11   4        5.05       11.11      9.02 o 
   2 -11   4        1.95        4.73      7.79 o 
   3 -11   4       14.12        8.48      5.09 o 
   4 -11   4        0.08        4.45      5.04 o 
   5 -11   4        0.22        0.08      4.03 o 
   6 -11   4        0.00       -6.30      6.90 o 
  -4 -10   4        4.14        3.44      5.56 o 
  -3 -10   4        8.18       11.63      6.33 o 
  -2 -10   4        0.31       -4.32      5.04 o 
  -1 -10   4       15.64       20.39      6.85 o 
   0 -10   4        0.16       -1.87      4.03 o 
   1 -10   4        1.82       13.15      7.65 o 
   2 -10   4       21.95       22.96      7.20 o 
   3 -10   4        2.46        1.70      3.72 o 
   4 -10   4        0.06       -3.38      3.38 o 
   5 -10   4        1.66        0.57      3.46 o 
   6 -10   4        0.26        5.10      8.02 o 
   7 -10   4        7.93       -3.09      7.96 o 
  -5  -9   4        2.12        0.49      3.23 o 
  -4  -9   4        0.33       -4.12      4.47 o 
  -3  -9   4        5.42        4.98      5.38 o 
  -2  -9   4        6.53        5.84      5.24 o 
  -1  -9   4        5.41       13.26      5.93 o 
   0  -9   4       13.70       10.00      4.72 o 
   1  -9   4      143.52      138.63     11.89 o 
   2  -9   4       87.20       82.73      6.13 o 
   3  -9   4        0.01        2.05      3.36 o 
   4  -9   4        4.86        8.37      3.57 o 
   5  -9   4        1.46        6.08      3.21 o 
   6  -9   4        0.14       -3.73      5.36 o 
   7  -9   4        0.01        5.13      8.39 o 
   8  -9   4        0.12       -1.75      8.54 o 
  -6  -8   4        1.86       -0.17      7.10 o 
  -5  -8   4        3.27        0.77      2.90 o 
  -4  -8   4       16.16       12.52      3.62 o 
  -3  -8   4        1.28        0.62      3.38 o 
  -2  -8   4        5.59        4.78      4.87 o 
  -1  -8   4        0.06       -3.09      4.04 o 
   0  -8   4     1246.76     1236.94     29.32 o 
   1  -8   4        0.91        4.07      3.30 o 
   2  -8   4        0.30       -2.04      2.88 o 
   3  -8   4        1.77        5.79      3.02 o 
   4  -8   4       10.40       12.20      3.39 o 
   5  -8   4        0.10        0.62      4.76 o 
   6  -8   4        5.32        7.00      5.31 o 
   7  -8   4        1.08       -1.90      5.20 o 
   8  -8   4       13.76       27.21     10.83 o 
   9  -8   4       19.20       29.73     12.23 o 
  -7  -7   4        0.34        3.92      7.73 o 
  -6  -7   4        0.05        3.59      4.70 o 
  -5  -7   4        0.80       -2.45      2.45 o 
  -4  -7   4        1.93        0.69      3.55 o 
  -3  -7   4       10.66       11.63      3.70 o 
  -2  -7   4        5.71        2.77      5.73 o 
  -1  -7   4       59.31       66.31      7.99 o 
   0  -7   4      188.68      173.64      4.85 o 
   1  -7   4      189.23      210.37      6.27 o 
   2  -7   4        0.72       -0.48      2.93 o 
   3  -7   4       24.67       29.52      3.89 o 
   4  -7   4        0.58        1.04      2.58 o 
   5  -7   4       32.25       37.34     10.04 o 
   6  -7   4        1.90        7.42      5.09 o 
   7  -7   4        7.82       16.40      6.06 o 
   8  -7   4       22.00       37.12     11.34 o 
   9  -7   4        6.55       11.74     10.23 o 
  -8  -6   4        1.25       -4.35      8.62 o 
  -7  -6   4       15.58        9.72      4.97 o 
  -6  -6   4       42.13       56.13      6.86 o 
  -5  -6   4       26.83       35.55      7.96 o 
  -4  -6   4        1.92        0.20      2.84 o 
  -3  -6   4        0.44       -0.39      3.07 o 
  -2  -6   4      115.20      104.79      6.01 o 
  -1  -6   4        0.01       -0.25      1.62 o 
   0  -6   4      121.26      118.29      4.19 o 
   1  -6   4       25.99       27.73      2.44 o 
   2  -6   4       36.44       37.44      5.32 o 
   3  -6   4        0.02       -2.54      2.68 o 
   4  -6   4        0.11       -0.23      2.39 o 
   5  -6   4       10.02       21.27      5.24 o 
   6  -6   4        0.15       -1.72      4.20 o 
   7  -6   4       10.67       16.18      5.99 o 
   8  -6   4      193.73      214.31     11.72 o 
   9  -6   4        1.02        7.85      8.88 o 
  -8  -5   4        2.29       -7.82      7.82 o 
  -7  -5   4       25.25       16.52      5.19 o 
  -6  -5   4        8.05       14.12      7.22 o 
  -5  -5   4        9.87        9.88      6.13 o 
  -4  -5   4        3.57        0.27      4.04 o 
  -3  -5   4       24.95       28.34      5.50 o 
  -2  -5   4       97.77       96.40      4.20 o 
  -1  -5   4        5.64        9.40      1.63 o 
   0  -5   4       84.46       78.97      3.17 o 
   1  -5   4        0.91        0.09      1.37 o 
   2  -5   4     1006.85     1043.56     15.54 o 
   3  -5   4      417.00      422.99      7.93 o 
   4  -5   4       33.97       32.06      8.10 o 
   5  -5   4        0.06       -3.15      3.82 o 
   6  -5   4        0.25       -2.72      4.18 o 
   7  -5   4        2.73       -0.33      4.81 o 
   8  -5   4        4.03        9.65      5.58 o 
   9  -5   4       10.47       29.01     10.91 o 
  -9  -4   4        1.70        4.18      8.39 o 
  -8  -4   4       34.37       19.47      5.21 o 
  -7  -4   4        6.22        5.25      4.26 o 
  -6  -4   4       23.91       32.71      8.02 o 
  -5  -4   4        1.36       -1.95      5.61 o 
  -4  -4   4      129.54      126.30      5.41 o 
  -3  -4   4      109.45      103.50      3.70 o 
  -2  -4   4      172.11      155.14      3.74 o 
  -1  -4   4      273.52      288.98      6.48 o 
   0  -4   4      654.70      683.05      8.05 o 
   1  -4   4      952.01     1022.06     12.10 o 
   2  -4   4      171.65      179.23      4.47 o 
   3  -4   4       19.50       20.12      2.15 o 
   4  -4   4        4.93        5.81      2.49 o 
   5  -4   4        0.68       -2.33      2.33 o 
   6  -4   4       55.91       72.48     14.36 o 
   7  -4   4        0.65        0.75      4.36 o 
   8  -4   4        0.00       -4.13      4.86 o 
   9  -4   4        2.09        2.97      5.28 o 
  -9  -3   4       18.95       17.41      9.65 o 
  -8  -3   4        0.46        1.32      3.99 o 
  -7  -3   4        0.08       -2.74      3.64 o 
  -6  -3   4        0.27       -0.26      5.61 o 
  -5  -3   4       23.09       27.10      7.02 o 
  -4  -3   4       21.85       27.76      6.69 o 
  -3  -3   4       27.80       25.21      2.04 o 
  -2  -3   4      213.42      223.14      4.11 o 
  -1  -3   4       58.84       60.09      1.98 o 
   0  -3   4     1450.40     1476.56     16.51 o 
   1  -3   4       29.39       28.20      1.75 o 
   2  -3   4      211.98      232.12      4.20 o 
   3  -3   4        3.11        2.25      1.18 o 
   4  -3   4       17.33       17.43      2.32 o 
   5  -3   4       38.78       42.15      7.45 o 
   6  -3   4        3.50        0.57      5.14 o 
   7  -3   4        0.32       -0.47      2.88 o 
   8  -3   4        0.60        2.43      6.82 o 
 -10  -2   4        1.92       13.66     10.40 o 
  -9  -2   4       28.19       15.01      5.31 o 
  -8  -2   4       22.06       22.20      5.32 o 
  -7  -2   4        0.53       14.78      6.90 o 
  -6  -2   4       10.01       15.64      6.36 o 
  -5  -2   4      231.16      242.95     18.04 o 
  -4  -2   4      586.92      545.86      8.78 o 
  -3  -2   4       25.37       23.96      2.16 o 
  -2  -2   4       44.70       48.58      1.97 o 
  -1  -2   4      792.78      713.17      9.56 o 
   0  -2   4     1042.77     1092.03     11.58 o 
   1  -2   4       28.55       19.13      1.79 o 
   2  -2   4      127.18      135.41      3.07 o 
   3  -2   4      141.20      149.26      3.30 o 
   4  -2   4        4.38        5.65      2.24 o 
   5  -2   4       38.52       41.56      3.35 o 
   6  -2   4        0.05       -1.51      2.47 o 
   7  -2   4        3.31        1.00      4.71 o 
   8  -2   4        3.77        0.63      5.13 o 
 -10  -1   4        1.25        5.96      9.11 o 
  -9  -1   4        1.39        1.97      4.13 o 
  -8  -1   4        8.61        6.85      9.74 o 
  -7  -1   4        9.53        9.80      6.76 o 
  -6  -1   4       46.30       59.96     13.42 o 
  -5  -1   4        0.00       -2.18      2.18 o 
  -4  -1   4      116.40      113.16      4.04 o 
  -3  -1   4        2.19        0.44      1.26 o 
  -2  -1   4      654.10      633.29      7.49 o 
  -1  -1   4     1103.51     1011.13     11.78 o 
   0  -1   4      344.25      375.99      4.83 o 
   1  -1   4      433.48      416.80      6.15 o 
   2  -1   4     2339.56     2348.07     45.70 o 
   3  -1   4     1090.50     1180.41     14.68 o 
   4  -1   4       36.98       39.10      2.43 o 
   5  -1   4      519.76      525.72      9.78 o 
   6  -1   4       10.10        8.68      2.86 o 
   7  -1   4        0.03        0.89      5.33 o 
   8  -1   4        4.43        8.67      4.65 o 
   9  -1   4        0.35       -0.06      6.33 o 
 -10   0   4        0.07       -1.46      4.37 o 
  -9   0   4        0.01        2.02      5.46 o 
  -8   0   4        6.10        8.92      4.30 o 
  -7   0   4      121.16      119.38     11.37 o 
  -6   0   4       14.08       15.68      4.27 o 
  -5   0   4       35.01       33.88      3.68 o 
  -4   0   4       13.20       14.09      2.06 o 
  -3   0   4        0.49        0.19      1.49 o 
  -2   0   4       11.37        6.68      1.23 o 
  -1   0   4     1982.64     1917.44     20.76 o 
   0   0   4        0.00        1.03      1.01 o 
   1   0   4      488.97      511.95      7.26 o 
   2   0   4       76.86       80.55      2.47 o 
   3   0   4      444.13      466.27      6.97 o 
   4   0   4       29.95       31.04      3.07 o 
   5   0   4        0.68        1.60      2.23 o 
   6   0   4       18.21       26.37      6.40 o 
   7   0   4       18.59       13.93      4.79 o 
   8   0   4        1.97       -0.51      4.60 o 
   9   0   4        1.77        2.75      5.54 o 
 -10   1   4        0.55       -0.92      8.76 o 
  -9   1   4        1.45       -0.03      7.70 o 
  -8   1   4        2.98        0.28      3.47 o 
  -7   1   4       51.72       61.22      5.37 o 
  -6   1   4       33.73       33.24      4.43 o 
  -5   1   4        1.64       -1.98      1.98 o 
  -4   1   4      176.49      193.88      6.65 o 
  -3   1   4       94.19      107.00      4.07 o 
  -2   1   4      107.91      112.29      2.69 o 
  -1   1   4      141.32      151.68      3.36 o 
   0   1   4      189.20      186.14      3.64 o 
   1   1   4       12.45        9.56      1.34 o 
   2   1   4     2759.24     2924.21     33.40 o 
   3   1   4       45.90       64.51      3.68 o 
   4   1   4       45.73       52.00      3.87 o 
   5   1   4       40.87       40.84     12.23 o 
   6   1   4       25.35       32.63      5.32 o 
   7   1   4        1.32        0.66      4.85 o 
   8   1   4        0.37       -3.89      4.49 o 
   9   1   4        9.90       17.24      9.80 o 
  -9   2   4        0.48       -6.76      6.76 o 
  -8   2   4       62.34       61.52      6.61 o 
  -7   2   4        0.09        0.67      3.31 o 
  -6   2   4       32.76       35.96      4.60 o 
  -5   2   4       93.15      102.87      4.39 o 
  -4   2   4      349.19      366.54      7.55 o 
  -3   2   4        0.31        0.19      1.08 o 
  -2   2   4      231.25      224.19      6.70 o 
  -1   2   4      499.31      483.50     10.96 o 
   0   2   4      430.69      423.86      5.85 o 
   1   2   4     2535.88     2732.70     30.30 o 
   2   2   4      259.91      235.55      4.45 o 
   3   2   4        0.26        0.08      1.42 o 
   4   2   4      138.84      152.93      7.60 o 
   5   2   4       59.92       71.32      6.34 o 
   6   2   4        1.40       -7.48      7.48 o 
   7   2   4       48.77       43.86      6.51 o 
   8   2   4        0.09        3.33      5.22 o 
   9   2   4        3.34        3.21      9.54 o 
  -9   3   4        0.69        2.57      5.25 o 
  -8   3   4        1.12       -4.27      6.24 o 
  -7   3   4        5.12        4.24      3.81 o 
  -6   3   4       60.55       63.10      7.30 o 
  -5   3   4       30.23       27.76      3.21 o 
  -4   3   4      144.90      150.70      6.78 o 
  -3   3   4      317.17      305.21      5.48 o 
  -2   3   4       31.61       33.82      3.05 o 
  -1   3   4      161.86      156.21      3.60 o 
   0   3   4      265.65      271.32      5.62 o 
   1   3   4      508.84      499.22      6.93 o 
   2   3   4       91.62       89.85      3.26 o 
   3   3   4        4.81        1.67      3.08 o 
   4   3   4      710.89      719.73     17.78 o 
   5   3   4      174.91      175.45      8.58 o 
   6   3   4        2.36        2.20      4.83 o 
   7   3   4       11.36        7.86      5.09 o 
   8   3   4        0.01       -3.81      8.45 o 
 -10   4   4        1.00       -2.41      7.73 o 
  -9   4   4        0.48       -2.58      4.87 o 
  -8   4   4        0.34        1.83      6.70 o 
  -7   4   4        7.27       10.72     11.04 o 
  -6   4   4      662.32      661.57     30.45 o 
  -5   4   4       41.60       46.46      5.06 o 
  -4   4   4        5.21        6.07      3.22 o 
  -3   4   4       41.00       40.54      3.33 o 
  -2   4   4       28.53       27.61      2.42 o 
  -1   4   4      114.02      117.41      2.91 o 
   0   4   4        0.44        0.37      1.25 o 
   1   4   4       25.19       24.80      1.95 o 
   2   4   4       99.09       99.97      3.68 o 
   3   4   4        6.28        2.14      5.79 o 
   4   4   4      476.66      504.89     26.22 o 
   5   4   4        7.93        3.31      3.86 o 
   6   4   4        0.05       -1.34      4.13 o 
   7   4   4        1.74        0.88      4.98 o 
   8   4   4        0.02       -4.55      8.68 o 
 -10   5   4        0.16        2.66      9.45 o 
  -9   5   4        0.00        1.70      5.62 o 
  -8   5   4       10.51        9.79      5.55 o 
  -7   5   4        9.37       11.60      7.48 o 
  -6   5   4      594.53      618.31     21.97 o 
  -5   5   4       12.60        9.64      5.45 o 
  -4   5   4        3.59        4.22      3.16 o 
  -3   5   4       68.04       78.56      7.35 o 
  -2   5   4        1.67       -1.88      1.88 o 
  -1   5   4       37.87       36.63      2.27 o 
   0   5   4       37.61       38.22      2.42 o 
   1   5   4        2.25       -1.80      1.80 o 
   2   5   4      151.76      128.48      6.52 o 
   3   5   4        3.73        8.90      4.06 o 
   4   5   4       77.32       72.94      7.35 o 
   5   5   4       20.30       24.44      5.28 o 
   6   5   4        3.42        8.44      6.67 o 
   7   5   4        0.53        9.51      8.68 o 
 -10   6   4        1.28        0.09      9.22 o 
  -9   6   4        1.55        7.96      8.59 o 
  -8   6   4       12.23       14.53      6.04 o 
  -7   6   4       63.34       59.49     10.74 o 
  -6   6   4       12.31        9.54      7.28 o 
  -5   6   4        3.35        2.65      4.86 o 
  -4   6   4       52.19       55.51      4.55 o 
  -3   6   4        7.93        8.61      3.72 o 
  -2   6   4       14.63       16.27      3.34 o 
  -1   6   4       47.53       52.15      5.50 o 
   0   6   4        0.14       -1.83      1.83 o 
   1   6   4        0.00       -2.32      2.32 o 
   2   6   4     1101.49     1099.74     23.95 o 
   3   6   4       18.36       14.47      4.07 o 
   4   6   4       14.84       19.11      4.77 o 
   5   6   4        3.89        7.98      3.04 o 
   6   6   4        8.11        5.95      5.18 o 
   7   6   4        0.00       -1.95      8.91 o 
  -9   7   4        1.69       19.59     10.14 o 
  -8   7   4       27.88       31.68     10.05 o 
  -7   7   4        0.67       -0.05      4.72 o 
  -6   7   4        0.71       -1.65      4.45 o 
  -5   7   4        0.27       -4.55      5.30 o 
  -4   7   4       20.00       21.63      4.14 o 
  -3   7   4        3.94        0.40      3.20 o 
  -2   7   4        5.54        7.97      3.73 o 
  -1   7   4       11.49       10.15      3.23 o 
   0   7   4        6.12        1.71      3.00 o 
   1   7   4      120.75      126.57      9.91 o 
   2   7   4       97.08       78.53      8.49 o 
   3   7   4       43.97       50.97     11.53 o 
   4   7   4       17.65       19.93      5.14 o 
   5   7   4       10.14        9.65      3.32 o 
   6   7   4        6.29       15.61      8.99 o 
  -9   8   4        2.13        3.64      9.34 o 
  -8   8   4        3.86        1.86      9.17 o 
  -7   8   4        3.30        4.15      5.43 o 
  -6   8   4        2.63        1.85      5.04 o 
  -5   8   4       25.72       34.07     12.70 o 
  -4   8   4        0.43       -2.15      3.05 o 
  -3   8   4       16.65       15.12      3.82 o 
  -2   8   4        5.37        8.76      4.33 o 
  -1   8   4        0.28       -1.43      6.47 o 
   0   8   4        7.20       -3.69      8.13 o 
   1   8   4        0.00       -2.03      4.27 o 
   2   8   4        4.11       -0.92      4.67 o 
   3   8   4        1.08       -0.74      5.36 o 
   4   8   4        0.18       -0.17      4.27 o 
   5   8   4       22.66       34.64      4.46 o 
  -8   9   4        0.00        5.16      9.31 o 
  -7   9   4        0.00       -7.30      7.30 o 
  -6   9   4        1.41       -2.31      4.87 o 
  -5   9   4       45.27       43.38      4.57 o 
  -4   9   4        1.20        2.07      3.56 o 
  -3   9   4        4.27        3.96      3.54 o 
  -2   9   4       10.91       14.26      7.96 o 
  -1   9   4        0.44        0.17      7.73 o 
   0   9   4        2.90       -7.73      7.73 o 
   2   9   4        5.01        4.50      5.59 o 
   3   9   4        0.69       -3.90      5.44 o 
   4   9   4        5.02        3.52      7.19 o 
  -7  10   4        3.37       -7.96      7.96 o 
  -6  10   4        0.06        6.24      8.97 o 
  -5  10   4        0.35        1.28      3.66 o 
  -4  10   4        0.27       -2.48      3.67 o 
  -3  10   4        0.14        2.58      7.62 o 
  -2  10   4        0.71       -5.24      8.02 o 
  -1  10   4        0.09        3.06      8.71 o 
  -6  11   4        0.07        6.42      9.17 o 
  -5  11   4        0.10       -1.06      5.70 o 
  -4  11   4        2.94        6.73      6.50 o 
  -3  11   4       11.31       20.16      8.88 o 
  -2  11   4        0.67       -4.41      8.94 o 
  -1  11   4        0.09        7.30     10.37 o 
   1 -12   5        0.03       -8.39      8.94 o 
   2 -12   5        0.69        7.02      8.16 o 
   3 -12   5        0.39       -6.01      6.53 o 
   4 -12   5        0.49        1.89      5.35 o 
  -3 -11   5        1.21        3.35      6.53 o 
  -2 -11   5        3.07        4.01      7.13 o 
  -1 -11   5       10.96        6.87      6.76 o 
   0 -11   5        6.60        0.17      6.44 o 
   1 -11   5        0.30        5.21      8.99 o 
   2 -11   5        2.63       -0.11      7.19 o 
   3 -11   5       14.22       27.49      8.05 o 
   4 -11   5        1.64        1.51      4.76 o 
   5 -11   5        0.80        3.72      4.47 o 
   6 -11   5        0.60       10.17     10.28 o 
  -4 -10   5        0.01       -0.54      5.30 o 
  -3 -10   5       58.97       82.75     10.11 o 
  -2 -10   5       45.72       69.14      9.57 o 
  -1 -10   5        5.15        3.61      5.53 o 
   0 -10   5        0.19        1.11      4.55 o 
   1 -10   5        4.81       -0.86      7.62 o 
   2 -10   5        4.64        4.43      4.72 o 
   3 -10   5       19.40       18.58      4.93 o 
   4 -10   5        0.11       -2.03      3.81 o 
   5 -10   5        2.63        2.13      3.53 o 
   6 -10   5        2.09        4.64      8.42 o 
   7 -10   5        1.22        9.17      9.88 o 
  -5  -9   5        2.28        0.16      3.78 o 
  -4  -9   5       13.54       22.40      5.69 o 
  -3  -9   5        2.94       -3.84      4.61 o 
  -2  -9   5        8.07       18.73      6.33 o 
  -1  -9   5       13.94       12.20      6.13 o 
   0  -9   5       63.87       58.12      9.32 o 
   1  -9   5        5.99        4.52      4.74 o 
   2  -9   5        6.19        9.69      3.92 o 
   3  -9   5        1.17        5.50      4.88 o 
   4  -9   5        0.42       -1.17      3.45 o 
   5  -9   5       50.27       54.14      4.85 o 
   6  -9   5        3.24        2.26      5.72 o 
   7  -9   5        6.40       12.00     10.23 o 
   8  -9   5        0.48       14.61     10.31 o 
  -6  -8   5        0.09        2.09      7.36 o 
  -5  -8   5       10.98        9.19      3.26 o 
  -4  -8   5       20.16       28.61      5.64 o 
  -3  -8   5       27.76       31.08      6.47 o 
  -2  -8   5       14.02       26.61      6.36 o 
  -1  -8   5        0.79        9.71      5.13 o 
   0  -8   5      108.18      106.62     11.87 o 
   1  -8   5       27.63       35.01      4.53 o 
   2  -8   5        8.04        7.54      3.45 o 
   3  -8   5       44.44       48.31      7.23 o 
   4  -8   5        0.02       -1.69      2.97 o 
   5  -8   5       23.70       16.02      2.62 o 
   6  -8   5        0.09        1.34      5.02 o 
   7  -8   5        0.02       -1.66      7.48 o 
   8  -8   5        8.66        8.88      9.31 o 
  -7  -7   5        0.13        5.30      8.11 o 
  -6  -7   5        2.33       -2.78      4.64 o 
  -5  -7   5        2.55        2.64      3.02 o 
  -4  -7   5        6.63        1.59      3.29 o 
  -3  -7   5        1.57       -2.37      3.12 o 
  -2  -7   5        0.04        1.05      3.23 o 
  -1  -7   5       69.38       95.91      6.47 o 
   0  -7   5      781.90      765.30     20.11 o 
   1  -7   5        8.74        6.45      4.65 o 
   2  -7   5        2.03        0.79      3.17 o 
   3  -7   5        3.76        2.42      2.94 o 
   4  -7   5       19.04       19.80      3.49 o 
   5  -7   5        0.61        0.64      4.37 o 
   6  -7   5        2.38        2.11      5.00 o 
   7  -7   5        3.26        2.33      5.36 o 
   8  -7   5      153.04      162.09     15.52 o 
   9  -7   5        5.41        7.19      9.45 o 
  -8  -6   5        0.07       -8.33      8.33 o 
  -7  -6   5        1.41        1.35      4.58 o 
  -6  -6   5        5.26        0.86      6.50 o 
  -5  -6   5        6.05        6.90      6.01 o 
  -4  -6   5        6.88        2.77      3.25 o 
  -3  -6   5        0.51        1.08      4.17 o 
  -2  -6   5     2915.25     2849.10     42.82 o 
  -1  -6   5       59.25       61.13      3.56 o 
   0  -6   5       26.19       26.96      2.63 o 
   1  -6   5       16.24       21.58      2.39 o 
   2  -6   5       20.32       23.38      2.79 o 
   3  -6   5       24.19       22.75      3.68 o 
   4  -6   5        0.71       -1.95      2.53 o 
   5  -6   5        1.73        5.08      4.40 o 
   6  -6   5       30.74       31.03      6.66 o 
   7  -6   5       30.28       45.91     15.31 o 
   8  -6   5       11.60       13.61      6.27 o 
   9  -6   5        1.44        2.78      8.28 o 
  -8  -5   5        4.51        0.77      8.31 o 
  -7  -5   5        4.86        0.35      4.37 o 
  -6  -5   5        7.68       -0.80      6.16 o 
  -5  -5   5       11.36       13.18      6.76 o 
  -4  -5   5       99.92      105.13      5.93 o 
  -3  -5   5       80.06       91.60      4.92 o 
  -2  -5   5       33.81       39.89      3.21 o 
  -1  -5   5      265.37      257.67      4.91 o 
   0  -5   5      117.54      111.22      5.55 o 
   1  -5   5      142.90      148.37      3.56 o 
   2  -5   5       26.67       34.48      2.94 o 
   3  -5   5      237.93      260.56     10.31 o 
   4  -5   5        0.19        0.95      2.32 o 
   5  -5   5       19.67       14.90      5.23 o 
   6  -5   5      161.78      161.57      9.13 o 
   7  -5   5       35.12       51.35      7.32 o 
   8  -5   5       21.37       20.43      6.61 o 
   9  -5   5        6.21       12.55     10.02 o 
  -9  -4   5        9.97        8.71      9.74 o 
  -8  -4   5        2.16        1.18      5.44 o 
  -7  -4   5       40.36       64.22     10.51 o 
  -6  -4   5        0.33       -3.44      5.47 o 
  -5  -4   5       21.92       31.94      7.39 o 
  -4  -4   5      100.85      110.00      5.19 o 
  -3  -4   5        2.22        0.41      1.98 o 
  -2  -4   5       45.47       46.63      2.72 o 
  -1  -4   5       14.40       19.12      1.82 o 
   0  -4   5      118.02       97.26      2.86 o 
   1  -4   5       57.43       68.29      2.85 o 
   2  -4   5      105.14      113.35      5.87 o 
   3  -4   5       32.76       35.26      2.74 o 
   4  -4   5        9.97       10.44      1.89 o 
   5  -4   5        0.25       -0.95      4.57 o 
   6  -4   5      120.71      131.85      7.99 o 
   7  -4   5        5.49       -0.20      4.45 o 
   8  -4   5        0.42        2.28      5.14 o 
  -9  -3   5       22.28       29.01     10.31 o 
  -8  -3   5        8.25        4.10      4.36 o 
  -7  -3   5        0.76       -1.23      6.65 o 
  -6  -3   5        0.84       -2.18      5.61 o 
  -5  -3   5       30.80       36.81      7.53 o 
  -4  -3   5        0.88        2.55      2.69 o 
  -3  -3   5       76.41       77.41      3.11 o 
  -2  -3   5      194.02      180.47      4.21 o 
  -1  -3   5      178.13      155.94      3.49 o 
   0  -3   5     1219.86     1357.47     15.64 o 
   1  -3   5      634.01      680.65      8.75 o 
   2  -3   5       92.42       89.76      2.79 o 
   3  -3   5        2.26        0.43      1.33 o 
   4  -3   5      120.56      108.86      4.07 o 
   5  -3   5       51.29       46.26      5.66 o 
   6  -3   5       49.63       57.48      4.87 o 
   7  -3   5       22.21       20.72      4.23 o 
   8  -3   5       12.83       14.72      7.28 o 
 -10  -2   5        4.30       10.48      9.45 o 
  -9  -2   5        4.12        2.62      8.36 o 
  -8  -2   5        0.01        6.04      7.25 o 
  -7  -2   5        0.39       -5.76      5.76 o 
  -6  -2   5       18.03       21.37      7.19 o 
  -5  -2   5        3.02        4.62      2.98 o 
  -4  -2   5      139.76      136.57      4.77 o 
  -3  -2   5       81.35       79.87      3.02 o 
  -2  -2   5      319.03      311.35      4.85 o 
  -1  -2   5     1972.39     2067.36     22.65 o 
   0  -2   5      233.72      234.55      3.78 o 
   1  -2   5      264.14      273.23      4.45 o 
   2  -2   5      123.43      124.16      3.20 o 
   3  -2   5       14.79       14.85      1.74 o 
   4  -2   5       34.80       30.03      2.96 o 
   5  -2   5       13.98       16.92      3.33 o 
   6  -2   5       39.33       47.13      3.80 o 
   7  -2   5        0.65        2.62      3.55 o 
   8  -2   5       85.51       86.10     10.17 o 
 -10  -1   5        0.56        5.16      9.71 o 
  -9  -1   5        0.76       -2.81      4.10 o 
  -8  -1   5        1.95        4.78      6.82 o 
  -7  -1   5       22.05       29.53      7.65 o 
  -6  -1   5        0.00        1.34      3.77 o 
  -5  -1   5       49.89       69.82      6.59 o 
  -4  -1   5       27.95       38.51      4.37 o 
  -3  -1   5      155.92      150.49      4.78 o 
  -2  -1   5        8.84       13.40      1.70 o 
  -1  -1   5       36.54       39.81      2.09 o 
   0  -1   5      731.65      725.38      8.39 o 
   1  -1   5      134.32      140.69      3.02 o 
   2  -1   5      332.55      355.94      5.97 o 
   3  -1   5        9.78       13.12      1.65 o 
   4  -1   5       21.10       24.37      2.79 o 
   5  -1   5        4.28       -0.38      3.11 o 
   6  -1   5       16.58       19.08      3.51 o 
   7  -1   5       30.91       38.93      8.12 o 
   8  -1   5        0.39        3.29      5.67 o 
   9  -1   5        1.04        0.32      6.22 o 
 -10   0   5        0.24        9.14      9.62 o 
  -9   0   5        2.77        0.23      5.96 o 
  -8   0   5        4.05       -1.15      7.10 o 
  -7   0   5       86.00       87.23      7.77 o 
  -6   0   5        4.60        0.34      3.50 o 
  -5   0   5        3.76       -0.37      2.19 o 
  -4   0   5       55.64       60.86      5.47 o 
  -3   0   5        1.78       -1.03      1.14 o 
  -2   0   5        2.70        0.17      1.58 o 
  -1   0   5       48.68       41.00      3.05 o 
   0   0   5        0.72       -1.03      1.03 o 
   1   0   5       14.98       20.77      2.05 o 
   2   0   5        8.06        8.67      1.60 o 
   3   0   5      123.15      120.23      3.34 o 
   4   0   5        1.25       -0.19      2.17 o 
   5   0   5       74.68       75.13     11.29 o 
   6   0   5       29.58       33.19      5.13 o 
   7   0   5      107.04      115.91      8.28 o 
   8   0   5        9.65        9.42      4.76 o 
 -10   1   5        0.76        2.92      9.22 o 
  -9   1   5        0.22       -1.03      7.05 o 
  -8   1   5       56.76       64.61      7.69 o 
  -7   1   5       12.65       12.55      3.99 o 
  -6   1   5       60.93       69.05      7.43 o 
  -5   1   5        0.41        1.48      2.29 o 
  -4   1   5      100.84       93.19      4.04 o 
  -3   1   5        3.49        1.26      1.48 o 
  -2   1   5       19.88       21.32      1.72 o 
  -1   1   5      174.44      180.48      3.96 o 
   0   1   5       44.41       55.99      3.18 o 
   1   1   5     2581.18     2847.94     36.69 o 
   2   1   5        6.09        9.38      1.62 o 
   3   1   5      421.53      457.87      7.36 o 
   4   1   5        0.45       -0.42      2.35 o 
   5   1   5       10.69       11.79      4.08 o 
   6   1   5      101.77      106.42      7.81 o 
   7   1   5        3.88        0.07      4.13 o 
   8   1   5        0.06       -4.47      4.47 o 
   9   1   5        2.75       -8.11      8.82 o 
  -8   2   5        9.24       10.07      4.48 o 
  -7   2   5       19.92       22.64      5.38 o 
  -6   2   5        8.23        3.21      6.85 o 
  -5   2   5        4.18        5.67      2.78 o 
  -4   2   5      272.28      271.09      9.33 o 
  -3   2   5      139.91      133.41      5.86 o 
  -2   2   5       20.89       21.88      2.08 o 
  -1   2   5      339.10      352.98      5.50 o 
   0   2   5      256.66      287.60      4.96 o 
   1   2   5       70.07       76.91      2.59 o 
   2   2   5       23.05       25.29      2.79 o 
   3   2   5      155.41      156.00      4.41 o 
   4   2   5        4.85        2.71      3.49 o 
   5   2   5       41.30       48.91      9.28 o 
   6   2   5        2.44       -0.47      4.08 o 
   7   2   5        1.73        1.51      4.55 o 
   8   2   5        7.48        3.67      5.02 o 
   9   2   5       21.64       29.96     11.43 o 
  -9   3   5        2.70        3.52      7.28 o 
  -8   3   5        2.08       -0.61      4.02 o 
  -7   3   5        7.52        6.57      5.20 o 
  -6   3   5      150.47      136.88      8.31 o 
  -5   3   5        8.82        6.11      3.26 o 
  -4   3   5       48.04       51.96      3.68 o 
  -3   3   5       20.27       17.86      2.13 o 
  -2   3   5        0.01       -0.01      1.44 o 
  -1   3   5        0.01        1.20      1.46 o 
   0   3   5       81.12       81.51      2.67 o 
   1   3   5       46.91       60.19      5.58 o 
   2   3   5      448.12      444.77      8.23 o 
   3   3   5       77.95       86.35      9.12 o 
   4   3   5       65.45       57.66      6.01 o 
   5   3   5       36.99       41.86      7.81 o 
   6   3   5       17.33       20.52      5.42 o 
   7   3   5       50.76       66.00      7.72 o 
   8   3   5        0.42        4.41      8.88 o 
 -10   4   5        1.82        3.38      9.39 o 
  -9   4   5        0.26        1.98      7.10 o 
  -8   4   5       13.93        7.69      5.90 o 
  -7   4   5       45.51       44.27      7.01 o 
  -6   4   5      382.00      386.14     14.00 o 
  -5   4   5        4.06       -3.72      4.48 o 
  -4   4   5        2.92        0.75      2.88 o 
  -3   4   5      201.96      214.41      4.95 o 
  -2   4   5        6.67        5.06      3.57 o 
  -1   4   5       79.66       74.38      2.88 o 
   0   4   5       12.27       14.16      3.67 o 
   1   4   5       31.05       36.86      4.44 o 
   2   4   5      113.67      111.32      4.79 o 
   3   4   5       76.11       94.31     10.51 o 
   4   4   5      146.20      148.27      7.90 o 
   5   4   5        1.87        1.12      5.28 o 
   6   4   5        6.16       12.77      5.43 o 
   7   4   5        0.78       -0.33      8.51 o 
   8   4   5       12.26       13.92     10.11 o 
 -10   5   5        0.02        6.65      9.11 o 
  -9   5   5        0.39       -7.56      7.56 o 
  -8   5   5       18.23       12.60      8.45 o 
  -7   5   5        5.62        3.66      5.70 o 
  -6   5   5      129.63      138.27     19.76 o 
  -5   5   5        8.63       12.62      5.50 o 
  -4   5   5        1.88       -0.27      2.84 o 
  -3   5   5        0.00       -3.37      3.37 o 
  -2   5   5       37.99       37.70      3.37 o 
  -1   5   5      196.59      191.93      4.28 o 
   0   5   5        5.05        4.69      1.94 o 
   1   5   5       36.68       41.65      3.77 o 
   2   5   5     2935.69     2933.04     44.17 o 
   3   5   5      141.17      144.58      8.72 o 
   4   5   5       66.28       76.25      7.04 o 
   5   5   5       17.01       17.95      5.19 o 
   6   5   5        8.44       13.88      5.67 o 
   7   5   5        3.71       -1.92      8.02 o 
 -10   6   5        1.07       11.83     10.05 o 
  -9   6   5        0.64        0.03      8.19 o 
  -8   6   5      168.82      151.66     15.55 o 
  -7   6   5        4.37       -1.15      6.73 o 
  -6   6   5        0.47       -3.32      5.21 o 
  -5   6   5        9.68       10.32      5.29 o 
  -4   6   5        0.07       -2.93      2.93 o 
  -3   6   5        4.02       -0.08      2.45 o 
  -2   6   5       12.10       11.73      3.84 o 
  -1   6   5       19.72       26.93      4.02 o 
   0   6   5      196.74      211.22      7.97 o 
   1   6   5        1.38       -1.11      2.60 o 
   2   6   5       15.64       18.91      4.25 o 
   3   6   5       12.39        6.78      3.93 o 
   4   6   5        4.89        7.79      4.16 o 
   5   6   5        1.70       -3.85      5.77 o 
   6   6   5        6.48       10.71      8.22 o 
  -9   7   5        0.25       -5.90      8.22 o 
  -8   7   5       23.21       22.60     10.05 o 
  -7   7   5        0.50       -6.33      6.33 o 
  -6   7   5        0.12       -4.73      6.76 o 
  -5   7   5       18.03       18.89     10.37 o 
  -4   7   5        8.14       10.88      3.80 o 
  -3   7   5       18.32       21.62      5.70 o 
  -2   7   5        1.00        0.03      3.63 o 
  -1   7   5       23.35       22.76      4.72 o 
   0   7   5       35.87       50.29      6.33 o 
   1   7   5       52.50       62.87     10.71 o 
   2   7   5        9.98        4.65      3.87 o 
   3   7   5       36.63       37.74      6.87 o 
   4   7   5       21.00       18.53      5.32 o 
   5   7   5        1.43        7.11      5.36 o 
   6   7   5        2.75       10.86      8.79 o 
  -9   8   5        8.45       10.57     10.68 o 
  -8   8   5        1.50       11.69      9.74 o 
  -7   8   5        5.63        1.80      7.70 o 
  -6   8   5        5.47        4.26      5.28 o 
  -5   8   5       30.21       22.73      5.06 o 
  -4   8   5        7.35        6.46      4.22 o 
  -3   8   5        1.40        1.25      4.15 o 
  -2   8   5        0.07        0.31      4.47 o 
  -1   8   5        8.36       11.49      8.71 o 
   0   8   5      142.65      133.91      6.86 o 
   1   8   5        1.99       -0.49      4.90 o 
   2   8   5        0.07        5.59      5.44 o 
   3   8   5        9.74        4.21      6.42 o 
   4   8   5       61.40       43.25      9.85 o 
   5   8   5        4.46        4.44      4.16 o 
  -8   9   5        0.00       -7.99      9.37 o 
  -7   9   5        2.79       -3.58      8.56 o 
  -6   9   5        9.08        7.83      5.82 o 
  -5   9   5        0.11        0.33      3.34 o 
  -4   9   5        0.00       -1.87      3.54 o 
  -3   9   5       11.26       11.59      5.28 o 
  -2   9   5        1.41        4.15      7.50 o 
  -1   9   5       55.17       66.14     11.89 o 
   0   9   5        6.78       -1.20      8.71 o 
   2   9   5       57.37       51.44      9.17 o 
   3   9   5       17.17       14.06      7.59 o 
   4   9   5        5.45        3.06      6.99 o 
  -7  10   5       10.31       -1.29      9.14 o 
  -6  10   5        1.32        4.84      9.51 o 
  -5  10   5        0.27       -1.74      4.31 o 
  -4  10   5        0.10        1.72      6.56 o 
  -3  10   5        2.81        0.09      7.68 o 
  -2  10   5        0.01        4.30      8.59 o 
  -1  10   5        3.12        5.07      9.65 o 
  -5  11   5        0.01       -0.34      5.76 o 
  -4  11   5        1.34       10.94      7.70 o 
  -3  11   5        2.57       -8.16      8.16 o 
  -2  11   5        0.59        1.09      9.71 o 
  -1  11   5        0.15       -1.55     10.83 o 
   1 -12   6        0.44        3.24      8.76 o 
   2 -12   6        0.00        6.96      8.25 o 
   3 -12   6        6.01       18.50      8.91 o 
  -2 -11   6        0.20        6.19      7.16 o 
  -1 -11   6        4.13       -5.70      5.70 o 
   1 -11   6        1.10        4.35      8.28 o 
   2 -11   6        0.26       -6.79      6.79 o 
   3 -11   6        0.37        5.70      8.42 o 
   4 -11   6        0.30        3.41      5.05 o 
   5 -11   6        0.38       -4.46      4.46 o 
  -4 -10   6        0.74       -1.03      5.38 o 
  -3 -10   6        1.24        0.60      5.84 o 
  -2 -10   6        2.16       -5.67      5.67 o 
  -1 -10   6        0.41       -4.73      4.73 o 
   0 -10   6        2.74        1.07      4.86 o 
   1 -10   6        4.61        9.02      7.50 o 
   2 -10   6        0.34        5.63      5.19 o 
   3 -10   6        1.26        7.16      5.02 o 
   4 -10   6        0.09       -0.24      3.96 o 
   5 -10   6       13.30        8.08      4.39 o 
   6 -10   6        0.00        7.30      9.94 o 
   7 -10   6        1.68       -1.72     10.51 o 
  -5  -9   6        9.34       15.84      5.16 o 
  -4  -9   6        6.61        5.33      5.38 o 
  -3  -9   6        4.88        6.50      5.44 o 
  -2  -9   6       15.05       14.18      6.70 o 
  -1  -9   6        0.35        3.27      5.76 o 
   0  -9   6        0.03       -3.79      3.79 o 
   1  -9   6        0.37       -1.31      4.58 o 
   2  -9   6       14.08       13.96      4.27 o 
   3  -9   6        1.48        0.34      3.55 o 
   4  -9   6        0.22        2.32      3.65 o 
   5  -9   6       41.03       38.12      4.51 o 
   6  -9   6        3.97        8.91      9.68 o 
   7  -9   6        1.65       -1.26      9.25 o 
  -6  -8   6        3.39        1.92      7.39 o 
  -5  -8   6       34.32       50.02     14.81 o 
  -4  -8   6       51.60       67.55      6.29 o 
  -3  -8   6        0.24       -1.17      4.53 o 
  -2  -8   6       64.81       71.98      8.91 o 
  -1  -8   6       97.98      114.74     10.65 o 
   0  -8   6        0.34       -4.33      4.70 o 
   1  -8   6       38.48       32.27      4.42 o 
   2  -8   6        3.00       -0.70      3.26 o 
   3  -8   6        0.52       -1.12      3.35 o 
   4  -8   6        3.86        6.91      4.05 o 
   5  -8   6        0.66        0.73      5.56 o 
   6  -8   6        0.00        7.68      5.84 o 
   7  -8   6        2.20        3.87      9.31 o 
   8  -8   6        8.10        9.45     10.25 o 
  -7  -7   6        1.06        0.57      8.45 o 
  -6  -7   6        1.43        5.73      7.56 o 
  -5  -7   6        1.86        2.87      3.11 o 
  -4  -7   6        0.63        0.71      3.25 o 
  -3  -7   6        0.35        1.47      3.21 o 
  -2  -7   6      390.70      385.95      9.86 o 
  -1  -7   6       11.22       16.57      3.63 o 
   0  -7   6        7.80        4.52      2.36 o 
   1  -7   6        8.93        9.24      7.12 o 
   2  -7   6        2.80       -2.17      3.01 o 
   3  -7   6       15.72       15.82      3.72 o 
   4  -7   6       46.20       52.69      4.82 o 
   5  -7   6       22.59       29.77      7.35 o 
   6  -7   6       10.76       12.38      5.92 o 
   7  -7   6       30.66       56.43     12.63 o 
   8  -7   6        0.93        1.12      9.34 o 
  -7  -6   6        3.02        7.25      8.11 o 
  -6  -6   6        1.94       -1.32      6.42 o 
  -5  -6   6        5.79        4.55      6.01 o 
  -4  -6   6        0.04        0.64      3.11 o 
  -3  -6   6        1.88        6.57      2.91 o 
  -2  -6   6       20.44       18.08      3.46 o 
  -1  -6   6        0.95        1.93      2.16 o 
   0  -6   6       26.67       28.60      2.81 o 
   1  -6   6       20.58       22.67      2.68 o 
   2  -6   6        3.93        1.73      2.48 o 
   3  -6   6       13.73       14.13      3.54 o 
   4  -6   6        5.28        3.61      2.79 o 
   5  -6   6        0.52        6.59      4.67 o 
   6  -6   6      171.26      187.83     10.68 o 
   7  -6   6        0.58        5.47      5.65 o 
   8  -6   6       15.76       10.20      9.80 o 
   9  -6   6        0.02       -5.73     10.48 o 
  -8  -5   6        1.98        2.58      8.62 o 
  -7  -5   6        0.93        8.31      7.56 o 
  -6  -5   6        3.79        7.19      6.99 o 
  -5  -5   6        0.05       -1.69      5.47 o 
  -4  -5   6       50.48       56.45      4.28 o 
  -3  -5   6        0.09        3.33      2.82 o 
  -2  -5   6      537.16      502.19      9.41 o 
  -1  -5   6       44.01       48.29      3.22 o 
   0  -5   6       10.04       11.60      2.25 o 
   1  -5   6        2.15        1.17      1.94 o 
   2  -5   6      171.23      178.55      5.77 o 
   3  -5   6       78.73       73.83      4.02 o 
   4  -5   6       13.43        9.73      2.47 o 
   5  -5   6       11.18        9.45      5.20 o 
   6  -5   6      739.92      735.80     26.31 o 
   7  -5   6       18.75       28.91      6.75 o 
   8  -5   6        3.23        2.34      5.73 o 
  -9  -4   6        1.83        8.91      9.97 o 
  -8  -4   6        0.34       -3.49      7.62 o 
  -7  -4   6        5.58        5.01      7.10 o 
  -6  -4   6       10.42        2.03      6.22 o 
  -5  -4   6        6.64       -1.73      3.86 o 
  -4  -4   6      907.46      927.20     16.95 o 
  -3  -4   6       28.97       28.06      2.69 o 
  -2  -4   6       65.42       71.70      3.49 o 
  -1  -4   6       65.76       78.55      3.80 o 
   0  -4   6      237.26      267.90      5.02 o 
   1  -4   6       70.02       79.98      5.56 o 
   2  -4   6       30.72       36.51      3.06 o 
   3  -4   6        0.03       -1.18      1.97 o 
   4  -4   6       20.67       17.64      2.53 o 
   5  -4   6        0.92        3.56      3.05 o 
   6  -4   6       55.76       62.47      7.88 o 
   7  -4   6        8.83        7.10      5.35 o 
   8  -4   6        2.75        9.84      6.26 o 
  -9  -3   6        0.94       -2.23      8.68 o 
  -8  -3   6        0.01        2.86      7.56 o 
  -7  -3   6        0.38        4.93      6.93 o 
  -6  -3   6        1.47        6.10      5.87 o 
  -5  -3   6       18.85       26.76      5.33 o 
  -4  -3   6       45.22       56.19      3.73 o 
  -3  -3   6       76.26       82.37      3.36 o 
  -2  -3   6        0.96       -1.50      1.50 o 
  -1  -3   6      457.14      490.59      6.75 o 
   0  -3   6      123.58      132.71      3.04 o 
   1  -3   6       33.69       37.19      2.03 o 
   2  -3   6       50.35       52.50      3.25 o 
   3  -3   6       10.91        9.69      1.90 o 
   4  -3   6      472.94      489.86      7.95 o 
   5  -3   6       12.12       11.54      3.89 o 
   6  -3   6       36.91       28.93      5.22 o 
   7  -3   6        1.11        1.13      3.14 o 
   8  -3   6       14.64       21.25      8.59 o 
  -9  -2   6        6.78        9.27      5.29 o 
  -8  -2   6        0.10       -0.29      7.33 o 
  -7  -2   6        2.98        6.65      7.10 o 
  -6  -2   6        2.62        1.23      5.73 o 
  -5  -2   6       17.93       21.48      8.82 o 
  -4  -2   6        0.01       -0.82      2.10 o 
  -3  -2   6       21.13       30.38      3.00 o 
  -2  -2   6      766.85      806.16     11.64 o 
  -1  -2   6       44.99       49.82      2.45 o 
   0  -2   6       20.56       28.82      1.75 o 
   1  -2   6       32.08       31.95      1.92 o 
   2  -2   6       60.90       60.55      3.32 o 
   3  -2   6        2.84        0.67      1.38 o 
   4  -2   6       40.12       38.79      4.77 o 
   5  -2   6        9.33        4.04      2.40 o 
   6  -2   6        2.97        2.06      2.63 o 
   7  -2   6        2.34       -2.28      3.56 o 
   8  -2   6       24.15       24.86      7.45 o 
 -10  -1   6        3.80       -2.64      8.62 o 
  -9  -1   6        0.99        3.13      5.04 o 
  -8  -1   6        2.33        1.00      7.19 o 
  -7  -1   6        7.04        4.30      6.73 o 
  -6  -1   6       52.63       47.66      4.90 o 
  -5  -1   6        0.43       -2.57      2.57 o 
  -4  -1   6       28.67       29.73      2.97 o 
  -3  -1   6        1.81        1.61      1.77 o 
  -2  -1   6      190.82      212.11      4.33 o 
  -1  -1   6       40.79       57.29      4.28 o 
   0  -1   6       91.66       86.69      2.75 o 
   1  -1   6      292.29      279.34      4.84 o 
   2  -1   6       95.95      110.84      2.87 o 
   3  -1   6      467.38      460.15      7.64 o 
   4  -1   6        4.48        8.63      2.51 o 
   5  -1   6       23.43       29.29      3.55 o 
   6  -1   6       36.87       41.82      4.41 o 
   7  -1   6       42.66       37.84      5.65 o 
   8  -1   6        8.95        3.64      5.79 o 
 -10   0   6        0.68        6.96     10.02 o 
  -9   0   6        1.18       -6.59      7.45 o 
  -8   0   6        1.27       -4.75      6.82 o 
  -7   0   6        1.40       -1.72      4.37 o 
  -6   0   6       24.19       23.37      3.86 o 
  -5   0   6       59.05       59.39      4.33 o 
  -4   0   6       24.36       31.47      3.07 o 
  -3   0   6     1464.46     1485.80     19.08 o 
  -2   0   6      490.80      469.26      7.69 o 
  -1   0   6       28.85       29.77      2.05 o 
   0   0   6      588.17      575.35      7.95 o 
   1   0   6       76.49       78.13      2.42 o 
   2   0   6      198.21      189.14      4.43 o 
   3   0   6       57.74       57.02      3.19 o 
   4   0   6       46.11       50.66      4.02 o 
   5   0   6        0.37        7.26      3.05 o 
   6   0   6       99.05      117.14      7.94 o 
   7   0   6        0.15       -2.91      4.14 o 
   8   0   6        2.15        1.41      4.82 o 
 -10   1   6        0.00        0.77      9.60 o 
  -9   1   6       19.87       12.03      9.02 o 
  -8   1   6        0.32        2.54      5.44 o 
  -7   1   6        0.77       -3.42      3.42 o 
  -6   1   6       20.80       16.73      3.52 o 
  -5   1   6        4.98       -2.93      3.08 o 
  -4   1   6        0.70       -2.39      2.39 o 
  -3   1   6       87.77      101.14      3.59 o 
  -2   1   6       31.55       32.14      2.46 o 
  -1   1   6       24.30       22.01      3.00 o 
   0   1   6      990.73      995.18     12.22 o 
   1   1   6       14.52       16.32      1.78 o 
   2   1   6       11.09       12.56      2.00 o 
   3   1   6      224.58      238.42      6.37 o 
   4   1   6      216.47      222.05      5.48 o 
   5   1   6       72.30       67.18      6.26 o 
   6   1   6       14.52        8.95      4.44 o 
   7   1   6        3.52        2.86      4.61 o 
   8   1   6        6.71       11.17      6.00 o 
   9   1   6       11.14       10.80     10.54 o 
  -9   2   6        4.46       -6.33      6.33 o 
  -8   2   6        7.43        0.35      6.04 o 
  -7   2   6        0.24       -2.87      3.54 o 
  -6   2   6        0.00        1.37      3.36 o 
  -5   2   6       12.09       11.57      4.98 o 
  -4   2   6       95.79      108.17      4.81 o 
  -3   2   6        7.97        8.87      1.99 o 
  -2   2   6      191.57      189.55      4.52 o 
  -1   2   6      211.45      198.13      4.10 o 
   0   2   6      926.01      936.04     11.66 o 
   1   2   6       64.15       76.63      4.26 o 
   2   2   6      209.77      211.67      4.87 o 
   3   2   6       12.98       16.15      2.71 o 
   4   2   6       62.37       56.13      5.78 o 
   5   2   6       67.40       66.73     12.56 o 
   6   2   6       16.86       17.22      5.09 o 
   7   2   6        3.43        1.36      4.88 o 
   8   2   6        0.90        8.54      9.05 o 
  -9   3   6        1.40       -5.98      5.98 o 
  -8   3   6        0.61       -4.40      5.15 o 
  -7   3   6        0.22        4.96      5.25 o 
  -6   3   6        1.62       -2.95      4.75 o 
  -5   3   6        5.64       -1.83      3.31 o 
  -4   3   6       11.28        9.58      2.79 o 
  -3   3   6       37.02       45.36      2.97 o 
  -2   3   6       42.43       42.62      2.91 o 
  -1   3   6     1576.44     1658.67     20.89 o 
   0   3   6      267.50      271.03      5.21 o 
   1   3   6       75.61       83.21      3.14 o 
   2   3   6        9.38        5.59      3.18 o 
   3   3   6       19.23       13.21      2.91 o 
   4   3   6      157.01      151.16      8.21 o 
   5   3   6       67.98       72.60      7.07 o 
   6   3   6        8.36        3.00      6.63 o 
   7   3   6        3.38        2.58      5.04 o 
   8   3   6       13.53       19.82     10.60 o 
 -10   4   6        2.51       -3.61      8.91 o 
  -9   4   6        2.12        1.12      7.73 o 
  -8   4   6        0.25        0.53      5.19 o 
  -7   4   6       16.14        1.36      5.52 o 
  -6   4   6        8.86        5.92      8.88 o 
  -5   4   6       21.56       21.34      6.99 o 
  -4   4   6        2.98       -1.99      2.77 o 
  -3   4   6       77.67       85.79      6.58 o 
  -2   4   6      479.26      496.86      8.49 o 
  -1   4   6        1.00       -0.10      1.59 o 
   0   4   6       23.42       24.92      2.61 o 
   1   4   6        7.72        4.83      2.16 o 
   2   4   6        4.97        0.22      2.55 o 
   3   4   6        5.07        4.63      2.67 o 
   4   4   6        0.86        0.20      4.11 o 
   5   4   6        1.91        1.01      4.11 o 
   6   4   6        6.01        2.45      4.87 o 
   7   4   6       30.75       24.29     10.60 o 
 -10   5   6        0.35        9.19     10.43 o 
  -8   5   6      111.11      112.49     23.43 o 
  -7   5   6        3.42        6.22      5.85 o 
  -6   5   6        0.32       -4.62      4.62 o 
  -5   5   6        8.45       14.86      5.58 o 
  -4   5   6        0.63        2.34      3.13 o 
  -3   5   6       12.91       13.02      4.49 o 
  -2   5   6        0.19       -2.42      2.42 o 
  -1   5   6       53.26       58.27      3.67 o 
   0   5   6      232.61      240.48      5.25 o 
   1   5   6        8.15        1.34      3.87 o 
   2   5   6      173.27      190.67      7.30 o 
   3   5   6       75.98       96.76      8.08 o 
   4   5   6       19.26       17.95      5.02 o 
   5   5   6       15.08       23.85      5.62 o 
   6   5   6        4.75        7.37      5.51 o 
   7   5   6       24.27       22.46     10.94 o 
  -9   6   6        0.97       -0.95      9.37 o 
  -7   6   6        0.92        8.78      5.85 o 
  -6   6   6        0.12       -2.04      5.14 o 
  -5   6   6        8.06       14.69      6.00 o 
  -4   6   6        7.04       10.56      3.58 o 
  -3   6   6        0.02       -2.49      2.49 o 
  -2   6   6        0.13       -2.65      2.65 o 
  -1   6   6       26.01       31.62      3.82 o 
   0   6   6        2.61        1.43      2.39 o 
   1   6   6        6.80        8.18      2.96 o 
   2   6   6      101.31       99.99      5.83 o 
   3   6   6        0.42       -0.08      3.79 o 
   4   6   6        3.19       -0.14      4.10 o 
   5   6   6        0.07        3.94      4.88 o 
   6   6   6        3.43       -2.32      7.96 o 
  -9   7   6       12.37       11.74     10.45 o 
  -7   7   6        0.23       -4.73      7.07 o 
  -6   7   6        5.64        4.06      5.90 o 
  -5   7   6        0.02       -2.77      2.77 o 
  -4   7   6        0.78       -0.48      3.41 o 
  -3   7   6        0.30        2.02      3.67 o 
  -2   7   6        0.77        3.10      3.63 o 
  -1   7   6        3.25        6.27      4.37 o 
   0   7   6     1417.97     1457.87     31.37 o 
   1   7   6        9.86       11.26      4.40 o 
   2   7   6        4.33       14.75      6.42 o 
   3   7   6        0.05        0.06      4.19 o 
   4   7   6        8.53       11.18      5.39 o 
   5   7   6        0.02       -6.65      6.65 o 
  -8   8   6        0.11       -3.44      9.65 o 
  -6   8   6        1.77        1.40      7.91 o 
  -5   8   6        0.41       -3.34      3.34 o 
  -4   8   6        7.92       10.62      4.44 o 
  -3   8   6        3.62        2.15      4.07 o 
  -2   8   6       69.45       78.48     11.08 o 
  -1   8   6       20.85       29.16      9.91 o 
   0   8   6        6.50        4.28      3.86 o 
   1   8   6       22.21       27.55      7.85 o 
   2   8   6        2.22        4.21      5.99 o 
   3   8   6        0.64        1.23      6.27 o 
   4   8   6        0.09        6.42      7.65 o 
  -8   9   6        0.63        1.72      9.82 o 
  -7   9   6        2.92       -1.83      9.25 o 
  -6   9   6        0.36       10.68      9.37 o 
  -5   9   6        4.54        4.34      4.24 o 
  -4   9   6        0.52        2.72      9.25 o 
  -3   9   6        0.73        4.15      7.05 o 
  -2   9   6       26.20       26.04      9.80 o 
  -1   9   6        2.70       -1.23      8.88 o 
   2   9   6        1.97        2.92      6.39 o 
   3   9   6        5.15        8.31      7.88 o 
  -6  10   6        0.48       -1.40      8.91 o 
  -5  10   6        0.17        1.00      4.77 o 
  -4  10   6        1.29        5.81      7.70 o 
  -3  10   6        0.04       -7.42      7.68 o 
  -2  10   6        9.56        8.36      9.39 o 
  -1  10   6        4.24       -2.86      9.80 o 
  -4  11   6        0.99        4.73      7.53 o 
  -3  11   6        6.85        0.14      8.68 o 
  -2  11   6        0.49       14.35     10.86 o 
  -1  11   6        1.40        9.51     11.20 o 
  -2 -11   7        0.18       -6.10      6.10 o 
  -1 -11   7        0.00        2.55      6.79 o 
   1 -11   7        7.41       11.40      8.54 o 
   2 -11   7        0.05        1.03      7.88 o 
   3 -11   7        0.03       -5.15      5.15 o 
   4 -11   7        0.00       -4.60      4.86 o 
   5 -11   7        5.20        2.58      4.73 o 
  -4 -10   7        0.41        0.49      5.44 o 
  -3 -10   7        8.57       11.34      6.30 o 
  -2 -10   7        3.55       14.75      7.45 o 
  -1 -10   7        0.31        0.09      6.33 o 
   0 -10   7        1.72        1.63      4.70 o 
   1 -10   7       46.94       74.73     11.11 o 
   2 -10   7        6.00       19.05      6.07 o 
   3 -10   7        0.99       -2.79      4.03 o 
   4 -10   7        0.03        3.28      5.03 o 
   5 -10   7       18.35       12.13      4.88 o 
   6 -10   7        0.03        3.49     10.08 o 
  -5  -9   7       37.41       41.76      6.39 o 
  -4  -9   7       11.99       11.26      6.01 o 
  -3  -9   7        0.24        2.18      5.07 o 
  -2  -9   7        8.55        5.50      5.79 o 
  -1  -9   7        0.20       -2.89      5.10 o 
   0  -9   7       15.90       14.59      4.85 o 
   1  -9   7        5.05        4.79      5.02 o 
   2  -9   7        1.03       -3.19      3.76 o 
   3  -9   7        1.38        2.73      3.96 o 
   4  -9   7       14.72       23.73      4.83 o 
   5  -9   7       13.34       12.05      4.91 o 
   6  -9   7        0.52       -6.44      9.14 o 
   7  -9   7        2.09       -3.09     10.23 o 
  -6  -8   7        5.92        5.38      8.99 o 
  -5  -8   7        0.69       -2.74      4.68 o 
  -4  -8   7        2.51        9.16      4.33 o 
  -3  -8   7        3.06        6.53      5.27 o 
  -2  -8   7        2.37        0.03      5.74 o 
  -1  -8   7       23.21       34.03      7.48 o 
   0  -8   7        0.50        2.05      5.70 o 
   1  -8   7        0.98        6.22      3.66 o 
   2  -8   7        0.01        3.18      3.57 o 
   3  -8   7      166.27      161.90      9.91 o 
   4  -8   7        0.13        3.93      3.83 o 
   5  -8   7        4.35        8.63      5.61 o 
   6  -8   7        0.32        1.80      8.11 o 
   7  -8   7        0.00        5.10      9.11 o 
   8  -8   7        0.40       -4.61     10.77 o 
  -7  -7   7       11.41        6.90      8.82 o 
  -6  -7   7        4.19       12.46      8.65 o 
  -5  -7   7        5.99        3.24      6.93 o 
  -4  -7   7        3.91        6.99      3.86 o 
  -3  -7   7        0.76        2.44      2.95 o 
  -2  -7   7       19.59       17.48      4.55 o 
  -1  -7   7       19.40       19.47      3.72 o 
   0  -7   7        0.00       -2.03      2.03 o 
   1  -7   7       51.16       55.89      9.28 o 
   2  -7   7        2.51       -0.17      3.39 o 
   3  -7   7       44.24       44.86      5.63 o 
   4  -7   7        3.54        4.25      5.15 o 
   5  -7   7        4.96        6.53      5.74 o 
   6  -7   7       10.80       19.75      6.86 o 
   7  -7   7       17.85       17.79     10.60 o 
   8  -7   7        0.01        4.24     10.74 o 
  -7  -6   7        1.13       10.23      8.59 o 
  -6  -6   7        1.58        4.75      7.39 o 
  -5  -6   7        4.99        5.66      3.16 o 
  -4  -6   7      110.94      125.13     12.65 o 
  -3  -6   7      128.24      123.37      5.76 o 
  -2  -6   7      155.84      150.68      6.09 o 
  -1  -6   7        9.73       17.43      3.14 o 
   0  -6   7       57.58       54.02      3.63 o 
   1  -6   7       31.85       27.77      3.46 o 
   2  -6   7        0.19       -1.99      2.48 o 
   3  -6   7       19.98       19.23      3.86 o 
   4  -6   7        9.13        5.13      3.12 o 
   5  -6   7        4.67        6.74      5.60 o 
   6  -6   7       94.84       96.40      9.78 o 
   7  -6   7        1.91        1.89      5.73 o 
   8  -6   7        6.54       25.18     12.17 o 
  -8  -5   7        2.22       16.41     10.11 o 
  -7  -5   7        1.07       12.14      8.59 o 
  -6  -5   7        4.46        6.24      7.10 o 
  -5  -5   7        1.69       -2.74      4.09 o 
  -4  -5   7     1303.32     1238.82     21.95 o 
  -3  -5   7        1.11        0.19      2.47 o 
  -2  -5   7       70.67       79.29      4.00 o 
  -1  -5   7        5.36        5.75      2.29 o 
   0  -5   7       69.23       77.06      3.90 o 
   1  -5   7        8.16        6.05      2.32 o 
   2  -5   7       10.05       11.90      2.89 o 
   3  -5   7        6.21        3.40      2.47 o 
   4  -5   7       37.08       36.32      4.33 o 
   5  -5   7      200.91      237.26     13.06 o 
   6  -5   7       58.22       45.16      7.63 o 
   7  -5   7        5.93        4.77      6.42 o 
   8  -5   7        0.00       12.66     11.57 o 
  -8  -4   7        1.24        4.93      8.68 o 
  -7  -4   7        0.88        3.84      7.70 o 
  -6  -4   7       26.08       17.27      7.85 o 
  -5  -4   7       13.92       23.83      5.34 o 
  -4  -4   7       65.76       81.98      7.90 o 
  -3  -4   7       35.07       41.87      4.08 o 
  -2  -4   7       28.47       35.19      5.46 o 
  -1  -4   7        3.56        6.75      2.18 o 
   0  -4   7      136.08      150.15      4.51 o 
   1  -4   7      140.55      152.25      4.76 o 
   2  -4   7       20.70       24.80      4.88 o 
   3  -4   7       26.49       20.15      3.03 o 
   4  -4   7      813.31      787.23     19.88 o 
   5  -4   7       11.89        7.98      3.58 o 
   6  -4   7        8.99        7.23      3.47 o 
   7  -4   7        7.15       17.30      6.28 o 
   8  -4   7        1.44       11.86      8.48 o 
  -9  -3   7        2.07       -5.24      8.79 o 
  -8  -3   7        3.07        2.58      7.91 o 
  -7  -3   7        2.92        0.74      7.13 o 
  -6  -3   7      164.23      155.30      8.93 o 
  -5  -3   7       29.69       30.11      4.34 o 
  -4  -3   7      152.50      159.25      4.74 o 
  -3  -3   7       32.44       37.74      2.87 o 
  -2  -3   7      123.98      117.36      4.27 o 
  -1  -3   7        9.73       10.29      1.73 o 
   0  -3   7       13.67       15.60      1.96 o 
   1  -3   7       84.79       94.97      3.78 o 
   2  -3   7        2.28       -1.94      1.94 o 
   3  -3   7       42.56       39.38      3.74 o 
   4  -3   7      901.73      898.95     14.34 o 
   5  -3   7      129.33      136.32      6.22 o 
   6  -3   7        0.11       -1.61      3.02 o 
   7  -3   7       32.51       42.20      6.98 o 
  -9  -2   7        0.16       -3.29      9.25 o 
  -8  -2   7        3.29        4.64      7.50 o 
  -7  -2   7       14.24       19.02      7.76 o 
  -6  -2   7      149.54      161.55      8.90 o 
  -5  -2   7       11.82        6.49      3.20 o 
  -4  -2   7        0.67        0.94      2.07 o 
  -3  -2   7      156.18      160.61      4.84 o 
  -2  -2   7      722.07      771.99     13.60 o 
  -1  -2   7      411.88      422.84      6.30 o 
   0  -2   7       51.24       58.76      2.44 o 
   1  -2   7       50.01       48.33      3.00 o 
   2  -2   7      117.96      111.04      3.70 o 
   3  -2   7        0.03       -1.76      1.76 o 
   4  -2   7       29.09       21.94      3.23 o 
   5  -2   7       12.39       12.66      4.07 o 
   6  -2   7       16.55       14.51      3.88 o 
   7  -2   7        2.96        2.20      5.37 o 
   8  -2   7        8.62        4.50      5.81 o 
  -9  -1   7        1.61        2.92      8.91 o 
  -8  -1   7        3.12        2.69      7.99 o 
  -7  -1   7       21.62       18.85      8.08 o 
  -6  -1   7       10.25       10.28      3.39 o 
  -5  -1   7        0.07       -2.95      2.95 o 
  -4  -1   7      131.24      140.32      4.58 o 
  -3  -1   7      201.78      216.88      5.32 o 
  -2  -1   7       71.23       75.35      3.60 o 
  -1  -1   7       54.42       59.90      3.47 o 
   0  -1   7      174.61      177.52      4.06 o 
   1  -1   7       70.08       68.09      2.83 o 
   2  -1   7       40.76       40.96      2.83 o 
   3  -1   7       31.96       32.38      2.74 o 
   4  -1   7        5.64        9.31      2.91 o 
   5  -1   7        3.37        5.04      3.83 o 
   6  -1   7      172.48      167.48      9.28 o 
   7  -1   7       24.30       26.07      5.50 o 
   8  -1   7        3.37        1.66      5.79 o 
 -10   0   7        0.03        0.23     10.02 o 
  -9   0   7        3.55       -3.18      8.85 o 
  -8   0   7        0.08       -5.76      7.45 o 
  -7   0   7        1.35        3.63      9.82 o 
  -6   0   7        0.08       -2.40      2.98 o 
  -5   0   7        6.31        8.79      5.47 o 
  -4   0   7      225.31      235.92      9.00 o 
  -3   0   7       26.21       25.07      2.76 o 
  -2   0   7       93.78       93.54      3.63 o 
  -1   0   7       20.23       20.62      2.00 o 
   0   0   7      147.26      143.84      4.02 o 
   1   0   7       41.81       51.33      2.42 o 
   2   0   7       22.47       31.55      3.92 o 
   3   0   7      101.45      115.27      3.95 o 
   4   0   7       67.03       66.15      3.40 o 
   5   0   7       53.82       50.33      4.64 o 
   6   0   7        7.02        7.83      4.40 o 
   7   0   7        4.58       11.16      4.91 o 
   8   0   7        0.30        1.20      5.05 o 
 -10   1   7        0.83       -8.11      9.88 o 
  -9   1   7        8.78        6.85      9.17 o 
  -8   1   7        3.56       -2.54      5.63 o 
  -7   1   7        0.14       -1.57      3.41 o 
  -6   1   7        3.86       -0.71      4.34 o 
  -5   1   7        1.86       -0.70      3.67 o 
  -4   1   7       48.21       53.74      3.47 o 
  -3   1   7       37.18       36.15      2.98 o 
  -2   1   7        1.06       -1.85      1.85 o 
  -1   1   7       23.56       28.63      3.02 o 
   0   1   7      245.86      271.13      5.16 o 
   1   1   7      179.65      172.88      4.33 o 
   2   1   7       40.99       44.18      3.03 o 
   3   1   7      161.95      160.97      4.56 o 
   4   1   7        0.08       -0.78      2.06 o 
   5   1   7       60.20       40.01     10.76 o 
   6   1   7        7.95       11.69      4.62 o 
   7   1   7        0.11        2.73      4.81 o 
   8   1   7        0.32        6.65      8.54 o 
  -9   2   7        2.67        6.10     10.54 o 
  -8   2   7        0.46       -1.43      5.36 o 
  -7   2   7        1.28       -2.61      4.75 o 
  -6   2   7       12.94        8.47      6.20 o 
  -5   2   7      145.10      130.13      8.44 o 
  -4   2   7       28.51       31.70      3.06 o 
  -3   2   7        7.51        7.57      2.32 o 
  -2   2   7       62.29       62.47      5.22 o 
  -1   2   7      382.96      397.86      6.63 o 
   0   2   7      144.38      146.82      3.91 o 
   1   2   7      201.35      191.38      4.48 o 
   2   2   7        2.73        3.93      2.08 o 
   3   2   7       38.26       38.02      3.25 o 
   4   2   7        0.15        1.78      2.30 o 
   5   2   7        2.13        6.00      4.31 o 
   6   2   7        5.78        3.03      5.44 o 
   7   2   7        0.83        3.21      4.86 o 
   8   2   7        7.22        9.28      9.48 o 
  -9   3   7        0.85       -3.48      6.11 o 
  -8   3   7        0.19       -5.42      5.42 o 
  -7   3   7        1.11       -2.43      5.13 o 
  -6   3   7        9.57        8.05      5.36 o 
  -5   3   7       37.01       34.82      4.39 o 
  -4   3   7       22.29       24.06      3.09 o 
  -3   3   7        4.26        7.23      2.59 o 
  -2   3   7      150.18      142.35      4.43 o 
  -1   3   7        0.18       -1.13      1.72 o 
   0   3   7       12.40       11.12      2.08 o 
   1   3   7       13.43       14.98      2.30 o 
   2   3   7       79.67       77.38      5.04 o 
   3   3   7      102.54       89.07      4.93 o 
   4   3   7        2.79       -1.18      3.65 o 
   5   3   7        0.73        0.74      4.27 o 
   6   3   7       39.60       35.58      6.38 o 
   7   3   7       35.75       42.13     11.23 o 
  -9   4   7        0.80       13.43     12.14 o 
  -8   4   7        3.97        6.01      6.25 o 
  -7   4   7        5.10       -1.32      5.54 o 
  -6   4   7        0.14       -6.75      6.75 o 
  -5   4   7        3.02        2.48      4.82 o 
  -4   4   7       30.91       31.45      4.23 o 
  -3   4   7       90.04       93.83      4.57 o 
  -2   4   7      183.39      178.48      5.53 o 
  -1   4   7        2.90        2.29      1.90 o 
   0   4   7        1.50        0.71      1.93 o 
   1   4   7       22.86       20.09      3.07 o 
   2   4   7        6.80        7.17      2.83 o 
   3   4   7       42.38       44.15      5.45 o 
   4   4   7        4.11        6.23      4.25 o 
   5   4   7       51.32       68.18      7.60 o 
   6   4   7        0.50       -2.61      5.25 o 
   7   4   7       46.43       57.28     12.46 o 
  -9   5   7        2.10       -9.54     12.20 o 
  -8   5   7       14.43        6.73      6.57 o 
  -7   5   7        0.01       -3.42      5.64 o 
  -6   5   7        7.29        0.87      5.22 o 
  -5   5   7        5.78        7.27      5.64 o 
  -4   5   7        3.34        4.14      3.78 o 
  -3   5   7      213.64      229.19     13.79 o 
  -2   5   7        0.44       -0.35      2.86 o 
  -1   5   7       12.11        8.79      2.64 o 
   0   5   7      164.54      181.90      7.02 o 
   1   5   7       21.70       22.93      3.45 o 
   2   5   7        2.11       -2.48      2.48 o 
   3   5   7        7.26        6.38      3.13 o 
   4   5   7        0.01       -0.67      4.30 o 
   5   5   7        0.95        6.31      4.82 o 
   6   5   7       29.61       20.11     10.08 o 
  -8   6   7        5.12        4.73     11.86 o 
  -7   6   7        5.30        2.43      6.26 o 
  -6   6   7        0.02       -5.21      5.21 o 
  -5   6   7        0.05       -2.19      5.97 o 
  -4   6   7       36.06       39.97      4.89 o 
  -3   6   7       10.51        8.85      3.18 o 
  -2   6   7        2.65        2.54      2.92 o 
  -1   6   7       14.01        9.24      3.73 o 
   0   6   7      289.53      295.66     15.71 o 
   1   6   7       37.64       35.03      5.91 o 
   2   6   7       36.26       35.39      4.34 o 
   3   6   7       25.26       24.91      7.43 o 
   4   6   7        4.80        5.22      4.87 o 
   5   6   7       21.55       21.63      7.16 o 
  -7   7   7        0.06       12.34     11.71 o 
  -6   7   7        0.43       -4.37      5.71 o 
  -5   7   7        0.23        2.25      4.95 o 
  -4   7   7        0.14        1.18      5.57 o 
  -3   7   7        6.49        2.64      4.07 o 
  -2   7   7      118.56      131.34      5.90 o 
  -1   7   7        1.18        1.22      4.47 o 
   0   7   7        1.77        7.82      3.70 o 
   1   7   7       28.56       28.26      5.48 o 
   2   7   7        0.18        9.17      6.42 o 
   3   7   7        6.76        8.02      4.65 o 
   4   7   7        0.02        2.58      4.81 o 
   5   7   7        4.08        5.38      9.17 o 
  -6   8   7        0.68       -8.25     10.86 o 
  -5   8   7        0.14        2.77      3.83 o 
  -4   8   7        0.72        3.64      4.58 o 
  -3   8   7        0.42       -2.43      4.17 o 
  -2   8   7       36.26       44.62     10.57 o 
  -1   8   7       18.61       46.94     11.23 o 
   0   8   7       13.06       11.95      4.43 o 
   1   8   7        3.10        0.18      4.66 o 
   2   8   7        0.06       -2.92      6.24 o 
   3   8   7        0.55        2.15      7.05 o 
   4   8   7        3.82        6.76      7.82 o 
  -7   9   7        1.47       -4.70      9.94 o 
  -5   9   7        0.05        5.90      5.61 o 
  -4   9   7        0.10       -0.21      5.14 o 
  -3   9   7        1.97        9.68      7.91 o 
  -2   9   7      206.34      219.83     16.98 o 
  -1   9   7        0.17        7.36     10.28 o 
   0   9   7        0.24       -0.37      7.45 o 
   2   9   7        7.17       10.20      7.16 o 
  -6  10   7        0.92        4.44     10.02 o 
  -5  10   7        0.83       -1.48      4.90 o 
  -4  10   7        7.30        5.73      7.85 o 
  -3  10   7       21.76       11.66      9.45 o 
  -2  10   7        0.37        8.02      9.45 o 
  -1  10   7        0.07        1.00     10.51 o 
  -1 -11   8        0.73        2.41      6.96 o 
   1 -11   8        0.41        1.60      8.45 o 
   2 -11   8       10.86       24.60      9.85 o 
   3 -11   8        0.00        2.33      5.83 o 
   4 -11   8        0.06        2.38      5.53 o 
  -3 -10   8        0.99       -3.55      5.24 o 
  -2 -10   8        1.61       -5.33      5.73 o 
  -1 -10   8        0.18       -4.70      5.93 o 
   0 -10   8       11.83       20.74      8.16 o 
   1 -10   8        0.00       -7.33      7.33 o 
   2 -10   8        0.00       -2.82      8.03 o 
   3 -10   8        0.46        4.47      4.51 o 
   4 -10   8        2.04       -2.74      5.02 o 
   5 -10   8        2.38       -3.48      4.58 o 
  -4  -9   8        0.36        4.04      5.44 o 
  -3  -9   8        2.98       -2.72      5.16 o 
  -2  -9   8        7.83        8.68      6.10 o 
  -1  -9   8        5.26       -1.23      5.59 o 
   0  -9   8        0.53        1.06      5.16 o 
   1  -9   8        3.46        7.91      7.56 o 
   2  -9   8        0.75       -3.88      3.88 o 
   3  -9   8       11.35        8.42      4.17 o 
   4  -9   8        0.34       -0.28      4.25 o 
   5  -9   8        1.18        2.81      4.73 o 
   6  -9   8        0.43       -4.78      9.94 o 
  -6  -8   8        1.16        1.75      8.39 o 
  -5  -8   8        4.36        7.08      7.91 o 
  -4  -8   8        4.83        4.81      5.33 o 
  -3  -8   8        0.94       -0.25      3.77 o 
  -2  -8   8        0.18        1.20      3.92 o 
  -1  -8   8       43.41       62.27      9.31 o 
   0  -8   8        1.02       -1.91      4.62 o 
   1  -8   8        0.28        1.75      3.85 o 
   2  -8   8        1.68        0.52      3.85 o 
   3  -8   8      101.70       95.27     13.61 o 
   4  -8   8        2.61        3.91      4.00 o 
   5  -8   8        4.05        4.40      3.74 o 
   6  -8   8        0.35        3.35      9.62 o 
   7  -8   8        0.16       10.48     10.91 o 
  -6  -7   8       33.81       37.38     10.05 o 
  -5  -7   8        0.38        1.75      3.65 o 
  -4  -7   8        0.11       -0.92      3.13 o 
  -3  -7   8       18.17       13.15      3.75 o 
  -2  -7   8       39.72       39.10      6.47 o 
  -1  -7   8       64.10       81.60      8.49 o 
   0  -7   8       15.38       18.07      2.94 o 
   1  -7   8        0.02       -2.50      3.46 o 
   2  -7   8       34.96       36.49      5.05 o 
   3  -7   8       22.76       19.97      4.55 o 
   4  -7   8        9.02        4.18      3.92 o 
   5  -7   8        0.01        1.20      2.98 o 
   6  -7   8        3.97       -2.69      9.80 o 
   7  -7   8       10.84       12.95     11.31 o 
   8  -7   8        1.43        1.52     11.37 o 
  -7  -6   8        1.34       16.93      9.31 o 
  -6  -6   8        0.75       -1.78      6.96 o 
  -5  -6   8        0.98        4.33      3.25 o 
  -4  -6   8        7.88        7.93      3.35 o 
  -3  -6   8        0.47        0.24      2.93 o 
  -2  -6   8       23.98       23.14      4.02 o 
  -1  -6   8        1.50        1.30      2.51 o 
   0  -6   8        0.00       -2.15      2.15 o 
   1  -6   8      281.85      248.05      7.02 o 
   2  -6   8       34.71       39.60      3.86 o 
   3  -6   8       36.41       45.72      5.00 o 
   4  -6   8        0.04       -1.48      3.28 o 
   5  -6   8        0.09        9.32      5.68 o 
   6  -6   8        0.48       -0.62     12.27 o 
   7  -6   8       17.16       23.95     12.23 o 
   8  -6   8        0.28        3.92     11.77 o 
  -8  -5   8        2.44        9.54      9.80 o 
  -7  -5   8        4.43        4.64      7.79 o 
  -6  -5   8        0.22       -3.69      6.19 o 
  -5  -5   8        0.57        1.29      4.71 o 
  -4  -5   8       13.91        9.74      3.40 o 
  -3  -5   8       40.94       46.02      3.83 o 
  -2  -5   8        0.36       -2.19      2.65 o 
  -1  -5   8       27.33       26.94      3.61 o 
   0  -5   8        6.80        5.62      2.56 o 
   1  -5   8      136.32      123.34      7.34 o 
   2  -5   8       59.63       63.99      4.49 o 
   3  -5   8       16.50       14.84      3.06 o 
   4  -5   8      250.94      244.91     12.12 o 
   5  -5   8        2.15       -1.07      5.47 o 
   6  -5   8        4.76        9.74      6.33 o 
   7  -5   8        0.02       -5.99     10.00 o 
   8  -5   8        0.15       -6.04     11.92 o 
  -8  -4   8        0.00        1.52      8.91 o 
  -7  -4   8        3.53        8.99      8.02 o 
  -6  -4   8       66.38       52.18      7.17 o 
  -5  -4   8       36.36       51.14     10.17 o 
  -4  -4   8      161.29      148.72     10.25 o 
  -3  -4   8        1.12       -2.86      2.86 o 
  -2  -4   8        3.97        2.58      3.49 o 
  -1  -4   8       56.58       59.23      6.57 o 
   0  -4   8      108.10      113.22      5.32 o 
   1  -4   8        0.70        0.91      2.73 o 
   2  -4   8       27.48       26.47      4.52 o 
   3  -4   8        7.04        2.12      2.73 o 
   4  -4   8      527.20      491.40     14.61 o 
   5  -4   8        0.50        2.13      3.33 o 
   6  -4   8       20.09       16.21      5.16 o 
   7  -4   8       14.04       34.52      7.30 o 
  -8  -3   8        0.97       -6.90      7.93 o 
  -7  -3   8        0.02       13.95      8.25 o 
  -6  -3   8      601.40      624.86     26.41 o 
  -5  -3   8       14.59       13.41      3.96 o 
  -4  -3   8        5.27        7.02      2.52 o 
  -3  -3   8        6.83        4.11      3.55 o 
  -2  -3   8       40.39       44.72      6.77 o 
  -1  -3   8        3.56       -1.36      1.85 o 
   0  -3   8        7.27        4.28      2.35 o 
   1  -3   8       55.37       59.21      5.26 o 
   2  -3   8      138.78      135.88      7.81 o 
   3  -3   8       98.29      104.03      4.34 o 
   4  -3   8      601.38      562.97     13.83 o 
   5  -3   8        4.55        6.19      3.36 o 
   6  -3   8        0.37       -2.08      3.30 o 
   7  -3   8        1.24        4.92      4.26 o 
  -9  -2   8        0.15       -5.47      8.91 o 
  -8  -2   8       12.84       -7.79      7.79 o 
  -7  -2   8        2.50        2.78      7.50 o 
  -6  -2   8       17.45       17.93      5.61 o 
  -5  -2   8       21.71       19.25      3.78 o 
  -4  -2   8        1.26       -2.16      3.14 o 
  -3  -2   8       48.05       55.17      5.20 o 
  -2  -2   8        0.04       -2.23      2.23 o 
  -1  -2   8       89.70       98.29      3.90 o 
   0  -2   8       44.67       47.86      4.39 o 
   1  -2   8       86.91       79.33      5.90 o 
   2  -2   8     1956.78     1920.39     24.36 o 
   3  -2   8       22.84       24.77      3.27 o 
   4  -2   8        5.77        5.74      2.11 o 
   5  -2   8        8.64       12.20      3.17 o 
   6  -2   8        1.22       -0.39      3.84 o 
   7  -2   8        9.17        6.87      5.61 o 
   8  -2   8        0.10        3.49      5.70 o 
  -9  -1   8        0.02       -1.49      8.97 o 
  -8  -1   8       44.76       28.64      9.68 o 
  -7  -1   8        0.09        4.75      4.20 o 
  -6  -1   8       17.88       15.13      3.85 o 
  -5  -1   8        6.12       -3.21      3.61 o 
  -4  -1   8        6.41        8.07      2.77 o 
  -3  -1   8        0.54       -1.77      2.26 o 
  -2  -1   8       11.25       11.41      2.65 o 
  -1  -1   8        3.15        0.48      1.86 o 
   0  -1   8        8.21       11.19      2.10 o 
   1  -1   8       32.80       38.49      3.17 o 
   2  -1   8      285.30      294.88      6.40 o 
   3  -1   8      108.16      105.80      4.95 o 
   4  -1   8        2.34        2.16      2.02 o 
   5  -1   8       40.64       35.91      4.13 o 
   6  -1   8       27.80       26.94      6.43 o 
   7  -1   8       14.42       15.75      6.76 o 
  -9   0   8        0.06       10.20     10.05 o 
  -8   0   8        8.05        8.34      6.47 o 
  -7   0   8        7.70        3.36      4.31 o 
  -6   0   8        0.03        1.29      3.95 o 
  -5   0   8       53.32       73.98      6.07 o 
  -4   0   8       40.37       50.60      4.53 o 
  -3   0   8      231.41      250.43      6.09 o 
  -2   0   8        0.13       -2.12      2.12 o 
  -1   0   8       22.38       22.04      2.39 o 
   0   0   8       56.78       57.86      3.06 o 
   1   0   8       48.57       50.34      3.63 o 
   2   0   8       29.91       34.17      3.20 o 
   3   0   8        0.47        1.30      2.19 o 
   4   0   8       50.66       55.13      3.43 o 
   5   0   8       38.27       34.30      6.30 o 
   6   0   8       22.83       12.23      4.77 o 
   7   0   8        1.13        0.70      4.54 o 
  -8   1   8        6.16       -1.37      8.94 o 
  -7   1   8        3.02        3.08      4.41 o 
  -6   1   8       11.78        7.50      4.07 o 
  -5   1   8      217.41      226.41     10.42 o 
  -4   1   8       61.31       61.71      4.14 o 
  -3   1   8       36.70       35.57      3.61 o 
  -2   1   8       20.60       24.54      2.94 o 
  -1   1   8       56.22       63.34      3.22 o 
   0   1   8       23.08       25.74      2.46 o 
   1   1   8       22.86       18.99      2.64 o 
   2   1   8       84.56       81.39      4.00 o 
   3   1   8       21.72       21.94      3.88 o 
   4   1   8      353.48      324.78      7.49 o 
   5   1   8       15.01       16.06      9.94 o 
   6   1   8        3.12        9.49      5.77 o 
   7   1   8        2.75       -2.76      4.92 o 
   8   1   8        0.49        8.28      9.25 o 
  -9   2   8        0.26        0.72     11.40 o 
  -8   2   8        0.11       -4.80      5.68 o 
  -7   2   8        8.03       12.96     11.53 o 
  -6   2   8       11.42       12.74      4.57 o 
  -5   2   8       10.84        5.86      4.24 o 
  -4   2   8        1.49       -2.51      2.51 o 
  -3   2   8        7.12        5.68      2.86 o 
  -2   2   8       43.36       53.59      3.61 o 
  -1   2   8        1.29       -1.07      2.35 o 
   0   2   8        2.41        2.03      1.73 o 
   1   2   8        0.17        1.11      1.98 o 
   2   2   8        0.16       -2.12      2.12 o 
   3   2   8      172.36      133.48      4.89 o 
   4   2   8        9.31       12.77      2.95 o 
   5   2   8        0.78       -0.47      3.89 o 
   6   2   8        0.11        5.52      4.75 o 
   7   2   8       12.85       16.81     10.02 o 
  -9   3   8        0.37        0.89     11.66 o 
  -8   3   8        0.32       -2.64      5.76 o 
  -7   3   8        4.10        5.81      5.99 o 
  -6   3   8        3.67       -4.88      4.88 o 
  -5   3   8        3.17       -3.84      3.84 o 
  -4   3   8       15.26       15.81      3.06 o 
  -3   3   8       50.84       60.42      5.67 o 
  -2   3   8        1.62       -2.47      2.47 o 
  -1   3   8       23.46       22.69      2.86 o 
   0   3   8        2.21        3.56      2.06 o 
   1   3   8      149.59      156.70      6.34 o 
   2   3   8        0.02       -0.17      2.30 o 
   3   3   8       43.76       41.85      4.10 o 
   4   3   8       45.24       43.91      4.28 o 
   5   3   8        1.48        0.59      6.04 o 
   6   3   8        0.86        4.93      7.92 o 
   7   3   8        6.92       -0.23      9.48 o 
  -9   4   8        0.06        0.72     10.40 o 
  -8   4   8        0.08       -5.78      5.78 o 
  -7   4   8       15.12       15.45      7.05 o 
  -6   4   8        0.22       -5.11      5.11 o 
  -5   4   8       12.93       15.16      5.92 o 
  -4   4   8        0.49       -0.32      3.18 o 
  -3   4   8      174.54      177.83      6.49 o 
  -2   4   8       26.07       27.84      3.63 o 
  -1   4   8       65.35       75.07      5.92 o 
   0   4   8       14.87       19.58      3.19 o 
   1   4   8        1.11        1.69      2.42 o 
   2   4   8       61.56       60.78      7.14 o 
   3   4   8        5.69        5.28      3.91 o 
   4   4   8        0.00        2.14      4.07 o 
   5   4   8        0.27       -0.68      4.71 o 
   6   4   8       17.55       34.74     11.14 o 
  -9   5   8        1.06        7.76     13.32 o 
  -8   5   8        1.93       -1.32     10.02 o 
  -7   5   8        3.23        0.20      6.17 o 
  -6   5   8        0.04       -5.69      5.69 o 
  -5   5   8       14.27       11.86      6.28 o 
  -4   5   8      105.62      118.18      8.44 o 
  -3   5   8       28.09       42.86      5.20 o 
  -2   5   8        4.97        4.97      3.08 o 
  -1   5   8        1.36        0.93      2.40 o 
   0   5   8       22.07       16.74      2.72 o 
   1   5   8       14.32       19.96      3.92 o 
   2   5   8        1.18        1.11      3.00 o 
   3   5   8        0.08        2.20      3.10 o 
   4   5   8       11.09        8.04      4.64 o 
   5   5   8       61.55       71.30      8.12 o 
   6   5   8        6.41       26.01     11.06 o 
  -9   6   8        0.08        9.71     13.35 o 
  -8   6   8        0.22        3.06     11.34 o 
  -7   6   8        0.13       -5.99      8.65 o 
  -6   6   8        3.92        3.33      5.94 o 
  -5   6   8       29.09       30.01      6.00 o 
  -4   6   8        1.83       -1.03      3.81 o 
  -3   6   8        0.11        3.50      3.21 o 
  -2   6   8        6.53        0.92      3.26 o 
  -1   6   8        1.32        3.85      3.54 o 
   0   6   8       38.06       31.91      4.41 o 
   1   6   8       19.09       22.77      3.95 o 
   2   6   8       10.75        5.61      5.76 o 
   3   6   8       19.38       19.13      5.25 o 
   4   6   8        8.11       12.06      5.55 o 
   5   6   8       24.84       33.71     10.68 o 
  -8   7   8        0.22       -7.76     10.94 o 
  -7   7   8        1.95        2.78     11.06 o 
  -6   7   8        0.15        0.75      6.52 o 
  -5   7   8       10.42        7.85      4.15 o 
  -4   7   8        0.10        2.86      4.38 o 
  -3   7   8       11.75       17.85      6.87 o 
  -2   7   8       61.76       73.22      6.12 o 
  -1   7   8        5.12        1.46      4.76 o 
   0   7   8       11.26       10.63      5.57 o 
   1   7   8        0.03        1.81      4.28 o 
   2   7   8        0.01       -1.26      4.94 o 
   3   7   8        0.36        4.27      7.22 o 
   4   7   8        7.79       21.11      9.45 o 
  -7   8   8        0.28       -1.43     11.80 o 
  -6   8   8        1.02       -5.67     10.65 o 
  -5   8   8        0.49        1.81      4.45 o 
  -4   8   8        2.65        4.86      4.65 o 
  -3   8   8        6.88        0.85      6.00 o 
  -1   8   8       14.57       18.07      9.85 o 
   0   8   8        9.93        9.74      5.11 o 
   1   8   8        7.62        2.82      5.18 o 
   2   8   8        0.98       -3.52      6.59 o 
   3   8   8        0.94        1.52      7.39 o 
  -5   9   8        0.19        0.98      5.13 o 
  -4   9   8       33.12       43.82      9.31 o 
  -3   9   8        1.63       -5.27      7.56 o 
  -2   9   8        8.64        6.99      9.39 o 
  -1   9   8        0.41       -5.41      9.25 o 
   1   9   8        0.24        0.37      7.79 o 
   2   9   8        0.07       -1.89      7.45 o 
  -5  10   8        0.10       -0.11      6.16 o 
  -4  10   8       26.10       39.76     10.20 o 
  -3  10   8        6.14        0.57      8.54 o 
  -2  10   8        1.61        1.80      9.68 o 
  -1  10   8        3.73       -1.26     10.71 o 
   1 -11   9        9.54       35.80     11.46 o 
   2 -11   9        0.05       -5.76      7.65 o 
  -2 -10   9        2.47        6.47      6.99 o 
  -1 -10   9       15.69       22.26      8.25 o 
   1 -10   9        0.08        0.24      6.39 o 
   2 -10   9        1.82       -5.82      5.82 o 
   3 -10   9        0.87       -3.41      5.41 o 
   4 -10   9        1.22        3.00      5.70 o 
   5 -10   9        0.54       -2.15      5.24 o 
  -4  -9   9       15.27       16.64      6.53 o 
  -3  -9   9        0.32        7.36      5.99 o 
  -2  -9   9        2.26        2.64      5.93 o 
  -1  -9   9        6.85       10.25      6.99 o 
   0  -9   9       21.18       29.95      6.72 o 
   1  -9   9        0.01       -2.04      5.32 o 
   2  -9   9        0.55        3.38      4.48 o 
   3  -9   9        0.05       -0.21      5.08 o 
   4  -9   9        0.53        3.94      5.31 o 
   5  -9   9        1.06       11.65      5.79 o 
   6  -9   9        1.27        9.25     11.69 o 
  -5  -8   9        2.45       -0.69      5.04 o 
  -4  -8   9        2.60        3.32      5.44 o 
  -3  -8   9        1.38        2.05      4.15 o 
  -2  -8   9        0.05       -2.34      3.95 o 
  -1  -8   9        1.41       -4.39      5.67 o 
   0  -8   9        4.32        9.70      4.12 o 
   1  -8   9        9.41       11.29      4.51 o 
   2  -8   9        5.93        5.90      4.32 o 
   3  -8   9        1.31        2.25      4.27 o 
   4  -8   9        4.23        6.05      4.21 o 
   5  -8   9        1.73        1.68      4.75 o 
   6  -8   9        0.54        3.67     11.31 o 
  -6  -7   9        0.08       -0.26      8.36 o 
  -5  -7   9        0.00       -1.15      3.75 o 
  -4  -7   9        0.35       -2.99      3.43 o 
  -3  -7   9       15.21       25.60      9.17 o 
  -2  -7   9        0.29        0.29      3.77 o 
  -1  -7   9        2.43        3.25      3.41 o 
   0  -7   9        1.81        2.49      2.89 o 
   1  -7   9       93.58       76.06      6.22 o 
   2  -7   9        2.03        7.47      4.15 o 
   3  -7   9       14.55       13.51      4.59 o 
   4  -7   9        1.81        3.52      3.96 o 
   5  -7   9        3.42        5.12      3.69 o 
   6  -7   9        5.72        0.77     10.71 o 
   7  -7   9        3.70        4.96     11.94 o 
  -7  -6   9        0.38       -1.09      8.54 o 
  -6  -6   9        0.16       -5.21      7.07 o 
  -5  -6   9        0.50        4.34      3.20 o 
  -4  -6   9        1.09        1.01      3.40 o 
  -3  -6   9       21.04       25.48      4.96 o 
  -2  -6   9        8.14        3.60      3.29 o 
  -1  -6   9       24.27       22.51      3.50 o 
   0  -6   9        8.35        5.40      2.59 o 
   1  -6   9       46.36       49.56      4.35 o 
   2  -6   9       49.51       48.56      4.42 o 
   3  -6   9        5.97        3.23      3.77 o 
   4  -6   9        1.10       -2.50      4.00 o 
   5  -6   9       18.44       13.94      6.17 o 
   6  -6   9        4.05       -7.79      9.60 o 
   7  -6   9        0.20        3.58     11.54 o 
  -7  -5   9        0.17       -4.84      8.42 o 
  -6  -5   9       35.73       38.96     10.17 o 
  -5  -5   9       30.16       32.17      3.77 o 
  -4  -5   9        0.04        0.18      3.22 o 
  -3  -5   9       12.84        9.02      3.46 o 
  -2  -5   9       10.64       10.25      3.05 o 
  -1  -5   9       11.16        7.55      3.05 o 
   0  -5   9       56.85       46.13      4.08 o 
   1  -5   9       33.06       35.80      5.07 o 
   2  -5   9        0.47       -1.11      2.68 o 
   3  -5   9        2.70        2.96      2.90 o 
   4  -5   9        0.77        1.67      2.95 o 
   5  -5   9        0.70        0.46      5.53 o 
   6  -5   9        0.02        4.90      6.47 o 
   7  -5   9        1.01       -0.69     11.46 o 
   8  -5   9        0.46       -5.90     13.26 o 
  -8  -4   9        1.64        8.48     10.11 o 
  -7  -4   9        4.80        2.52      8.39 o 
  -6  -4   9       95.89       79.30     25.58 o 
  -5  -4   9        5.68       11.78      5.41 o 
  -4  -4   9        1.19       -2.88      2.88 o 
  -3  -4   9       21.46       24.34      3.54 o 
  -2  -4   9        1.11       -0.21      2.84 o 
  -1  -4   9      119.18      107.37      8.09 o 
   0  -4   9       75.72       71.60      4.14 o 
   1  -4   9        6.21       10.17      3.12 o 
   2  -4   9       25.31       24.75      3.60 o 
   3  -4   9      102.28       96.94      5.23 o 
   4  -4   9        1.15        3.51      3.44 o 
   5  -4   9       35.05       34.95      5.10 o 
   6  -4   9        2.43        3.81      3.94 o 
   7  -4   9        0.28        1.03     11.63 o 
  -8  -3   9        0.84       -6.22      9.22 o 
  -7  -3   9        2.79        6.98      5.95 o 
  -6  -3   9       31.28       19.41      6.17 o 
  -5  -3   9       10.79        4.83      5.05 o 
  -4  -3   9       20.58       21.96      3.57 o 
  -3  -3   9       16.41       20.64      3.42 o 
  -2  -3   9       30.03       24.87      3.34 o 
  -1  -3   9       41.03       36.48      5.15 o 
   0  -3   9        3.23        0.98      2.56 o 
   1  -3   9        1.99       -2.49      2.49 o 
   2  -3   9     1046.89     1044.13     15.32 o 
   3  -3   9       23.64       18.61      4.14 o 
   4  -3   9        0.82        0.43      2.51 o 
   5  -3   9        0.76        1.46      3.76 o 
   6  -3   9        7.34       10.17      4.01 o 
   7  -3   9        1.23        8.98      4.77 o 
  -8  -2   9       72.34       54.96     12.06 o 
  -7  -2   9        1.38       -4.74      5.25 o 
  -6  -2   9       42.34       33.93      6.78 o 
  -5  -2   9        1.87       -1.03      4.00 o 
  -4  -2   9        0.28       -2.38      2.54 o 
  -3  -2   9        5.61        8.48      3.16 o 
  -2  -2   9       43.87       43.79      5.94 o 
  -1  -2   9       37.05       39.63      4.77 o 
   0  -2   9        0.54        1.47      2.39 o 
   1  -2   9        3.47        4.54      2.66 o 
   2  -2   9      761.56      762.45     13.03 o 
   3  -2   9       29.87       26.58      3.05 o 
   4  -2   9        2.32        1.66      2.37 o 
   5  -2   9        0.61        2.33      3.58 o 
   6  -2   9        0.01        4.77      4.20 o 
   7  -2   9        0.68        1.80      5.33 o 
  -9  -1   9        1.04       -3.35      9.45 o 
  -7  -1   9        7.85       12.49      6.33 o 
  -6  -1   9        0.01       -4.19      4.19 o 
  -5  -1   9       18.21       21.04      4.83 o 
  -4  -1   9       57.18       56.87      4.65 o 
  -3  -1   9       11.19        9.75      3.22 o 
  -2  -1   9        6.06        5.44      2.73 o 
  -1  -1   9        1.30        0.76      2.13 o 
   0  -1   9        0.24       -2.28      2.28 o 
   1  -1   9        0.28       -2.08      2.42 o 
   2  -1   9      303.42      291.27      9.52 o 
   3  -1   9       16.77       12.33      2.66 o 
   4  -1   9        0.59       -2.06      2.06 o 
   5  -1   9       15.71       16.31      3.97 o 
   6  -1   9        2.09        1.55      4.28 o 
   7  -1   9        2.80        1.49      5.87 o 
  -8   0   9        4.38        1.86      9.31 o 
  -7   0   9        1.20        1.70      4.66 o 
  -6   0   9        3.23        7.01      4.57 o 
  -5   0   9       14.88       10.81      4.57 o 
  -4   0   9       15.07       10.15      3.13 o 
  -3   0   9        9.73       12.36      3.27 o 
  -2   0   9       19.29       21.96      3.14 o 
  -1   0   9        7.31        6.75      2.43 o 
   0   0   9      736.73      737.55     10.80 o 
   1   0   9        3.08        3.45      2.30 o 
   2   0   9      110.35      110.70      4.51 o 
   3   0   9        0.17       -0.98      2.13 o 
   4   0   9       73.83       59.39      5.75 o 
   5   0   9        5.54        7.00      5.57 o 
   6   0   9       15.29       18.02      9.82 o 
   7   0   9        0.00       -2.35      8.02 o 
  -9   1   9        0.01       -4.98     10.43 o 
  -8   1   9        1.45        5.79     10.34 o 
  -7   1   9        1.23       -4.36      4.36 o 
  -6   1   9       38.12       36.80      5.63 o 
  -5   1   9        1.41       -0.10      3.88 o 
  -4   1   9        2.31       -1.30      2.79 o 
  -3   1   9        0.64       -2.70      2.70 o 
  -2   1   9       60.06       63.74      7.22 o 
  -1   1   9       66.13       64.67      6.26 o 
   0   1   9      107.03      119.22      4.77 o 
   1   1   9      145.45      140.08      4.77 o 
   2   1   9       32.63       28.30      3.06 o 
   3   1   9       35.89       33.03      3.24 o 
   4   1   9        1.43        3.87      2.54 o 
   5   1   9        3.20       -2.21      3.78 o 
   6   1   9        0.46        2.90      4.68 o 
   7   1   9        0.97        6.67      9.14 o 
  -9   2   9        0.38       -1.12     10.40 o 
  -8   2   9        0.08       -6.22      6.22 o 
  -7   2   9       15.11       13.95      6.41 o 
  -6   2   9        2.67        0.33      4.59 o 
  -5   2   9        6.11        4.75      4.03 o 
  -4   2   9        0.11       -2.45      2.45 o 
  -3   2   9        5.95        8.09      3.09 o 
  -2   2   9       24.81       31.04      3.89 o 
  -1   2   9       31.41       29.22      3.14 o 
   0   2   9       11.98        8.32      2.24 o 
   1   2   9        0.77       -2.07      2.07 o 
   2   2   9        6.53        5.61      2.39 o 
   3   2   9       32.23       20.09      3.75 o 
   4   2   9        0.60       -0.62      2.84 o 
   5   2   9        1.24       -3.47      4.11 o 
   6   2   9        0.13        4.61      5.77 o 
   7   2   9        7.91        7.82      9.62 o 
  -9   3   9        0.04        1.17     12.43 o 
  -8   3   9        0.00       -5.12      6.68 o 
  -7   3   9       59.65       59.16      8.84 o 
  -6   3   9       13.73        7.71      6.47 o 
  -5   3   9        3.59        2.83      5.32 o 
  -4   3   9        2.66        0.11      2.70 o 
  -3   3   9       14.59       14.51      3.34 o 
  -2   3   9       91.39       93.57      5.01 o 
  -1   3   9        0.90       -1.71      2.73 o 
   0   3   9       14.31        8.04      2.30 o 
   1   3   9       15.72       18.60      2.84 o 
   2   3   9       93.77       81.17      4.72 o 
   3   3   9        7.34        5.52      3.07 o 
   4   3   9        0.09        3.38      3.16 o 
   5   3   9        2.73       -0.81      4.70 o 
   6   3   9        0.28        3.69      8.91 o 
  -9   4   9        0.62       -1.83     12.00 o 
  -8   4   9        0.28       -4.53     10.28 o 
  -7   4   9        0.15       -4.97      6.07 o 
  -6   4   9        3.59        3.08      5.80 o 
  -5   4   9        1.67       -1.03      5.12 o 
  -4   4   9       19.29       13.98      4.17 o 
  -3   4   9        0.31       -2.78      2.78 o 
  -2   4   9        0.17        0.20      2.69 o 
  -1   4   9        0.62       -0.79      2.31 o 
   0   4   9       16.51       16.47      3.35 o 
   1   4   9      194.70      171.33      6.04 o 
   2   4   9        3.12        2.81      3.06 o 
   3   4   9        0.57       -1.54      3.03 o 
   4   4   9       41.59       38.59      6.35 o 
   5   4   9       33.15       46.09     11.63 o 
   6   4   9        0.85       19.19     10.20 o 
  -9   5   9        2.35        6.39     12.57 o 
  -8   5   9        1.40       -7.16     10.23 o 
  -7   5   9        1.06        7.68      9.77 o 
  -6   5   9        4.09       -0.45      6.34 o 
  -5   5   9       43.26       45.87      8.61 o 
  -4   5   9       10.04       13.87      4.59 o 
  -3   5   9        0.48       -0.53      5.56 o 
  -2   5   9        0.95        0.21      3.04 o 
  -1   5   9        3.97        1.33      2.65 o 
   0   5   9        0.28        1.16      2.53 o 
   1   5   9       33.32       35.04      4.27 o 
   2   5   9        9.77       11.47      3.68 o 
   3   5   9       10.22        4.10      5.22 o 
   4   5   9        8.26        7.43      5.25 o 
   5   5   9       15.12       13.00     10.37 o 
  -8   6   9        0.32       -0.14     11.34 o 
  -7   6   9        0.96        2.41     10.40 o 
  -6   6   9        0.52       -6.33      6.33 o 
  -5   6   9       25.86       23.19      4.54 o 
  -4   6   9        6.62        9.46      4.44 o 
  -3   6   9        2.99       -3.13      3.13 o 
  -2   6   9        2.40       -0.06      3.38 o 
  -1   6   9       11.43       11.25      4.34 o 
   0   6   9       24.89       21.75      4.34 o 
   1   6   9        2.67        2.23      3.23 o 
   2   6   9        3.59        2.57      3.63 o 
   3   6   9        1.23       -0.09      3.80 o 
   4   6   9       33.59       39.53     11.46 o 
  -8   7   9        0.02       -1.95     12.43 o 
  -7   7   9        0.32       -3.95     11.31 o 
  -6   7   9       24.21       27.84     12.89 o 
  -5   7   9        5.06       -1.19      4.27 o 
  -4   7   9        3.51        3.48      5.66 o 
  -3   7   9        3.72       -4.35      4.57 o 
  -2   7   9        1.43        0.19      3.92 o 
  -1   7   9        0.07       -2.64      4.56 o 
   0   7   9        4.74        5.29      4.53 o 
   1   7   9        2.31        0.93      4.62 o 
   2   7   9        9.11        2.61      5.01 o 
   3   7   9       54.12       51.87     12.03 o 
  -7   8   9        1.87       14.24     13.38 o 
  -6   8   9        0.04       17.41     13.18 o 
  -5   8   9        0.07        2.22      5.43 o 
  -4   8   9        9.57        6.50      7.33 o 
  -3   8   9        2.16        6.12     13.46 o 
  -2   8   9        1.08        2.55      8.76 o 
  -1   8   9       10.98       14.89      9.01 o 
   0   8   9        0.89       -4.74      4.75 o 
   1   8   9        3.28        2.98      7.28 o 
   2   8   9       10.01        1.20      8.16 o 
  -5   9   9        0.83        5.41      9.25 o 
  -4   9   9       29.24       42.88      9.82 o 
  -3   9   9        1.41        3.32      9.17 o 
  -2   9   9        1.17        0.54      9.51 o 
  -1   9   9        0.26        6.44     11.34 o 
  -1 -10  10        0.14       -6.59      6.59 o 
   1 -10  10        0.04       -2.53      6.44 o 
   2 -10  10        0.06        0.20      6.25 o 
   3 -10  10        0.29       -1.17      6.06 o 
  -3  -9  10        0.10        6.24      6.42 o 
  -2  -9  10       26.75       37.15      8.79 o 
  -1  -9  10        2.19        3.72      6.42 o 
   0  -9  10        0.58       -0.21      5.41 o 
   1  -9  10        0.00       -5.43      5.43 o 
   2  -9  10        8.43       11.99      5.10 o 
   3  -9  10        9.56       11.02      6.19 o 
   4  -9  10        4.83        0.60      5.59 o 
   5  -9  10        1.67        6.59      7.10 o 
  -5  -8  10        0.09       -2.06      5.01 o 
  -4  -8  10        0.19        0.83      5.44 o 
  -3  -8  10       18.96       14.74      5.38 o 
  -2  -8  10        2.86        2.59      4.69 o 
  -1  -8  10        0.14       -2.90      4.35 o 
   0  -8  10        0.83       -2.05      3.98 o 
   1  -8  10        4.94       10.30      4.68 o 
   2  -8  10        0.73        0.98      5.03 o 
   3  -8  10        0.77        0.30      4.45 o 
   4  -8  10        3.59        1.41      5.23 o 
   5  -8  10        0.63        3.94      4.51 o 
   6  -8  10       10.38        5.16     12.66 o 
  -5  -7  10        0.07       -2.13      5.81 o 
  -4  -7  10        0.01       -4.22      4.22 o 
  -3  -7  10       21.18       26.02      9.28 o 
  -2  -7  10       17.65       17.50      4.41 o 
  -1  -7  10        1.34        2.73      3.65 o 
   0  -7  10       11.37        7.63      3.07 o 
   1  -7  10       37.08       25.05      5.04 o 
   2  -7  10        6.23        2.85      5.30 o 
   3  -7  10        0.65        1.11      4.14 o 
   4  -7  10        7.57        5.08      4.51 o 
   5  -7  10        0.32        1.74      4.20 o 
   6  -7  10        2.54        1.37     11.63 o 
  -6  -6  10        4.09       21.97      9.91 o 
  -5  -6  10        0.65       -0.08      6.39 o 
  -4  -6  10       12.40       13.07      5.70 o 
  -3  -6  10        2.10        2.02      3.46 o 
  -2  -6  10        3.87        4.50      3.56 o 
  -1  -6  10       12.86       17.87      3.69 o 
   0  -6  10       23.66       28.45      3.45 o 
   1  -6  10       36.32       31.66      4.24 o 
   2  -6  10        0.55        3.86      3.36 o 
   3  -6  10        2.94        4.51      3.98 o 
   4  -6  10       14.15       18.12      4.74 o 
   5  -6  10       63.33       51.21      5.54 o 
   6  -6  10        0.08        1.89     12.60 o 
   7  -6  10        3.37       -1.52     13.09 o 
  -7  -5  10        0.01        5.64      9.51 o 
  -6  -5  10        0.01       -3.35      7.93 o 
  -5  -5  10        5.84       10.37      3.88 o 
  -4  -5  10        2.89       -2.11      3.28 o 
  -3  -5  10        0.02       -1.17      3.26 o 
  -2  -5  10        4.03        4.77      3.07 o 
  -1  -5  10      262.08      215.94      8.42 o 
   0  -5  10        9.89       10.90      4.23 o 
   1  -5  10        0.89        0.24      2.91 o 
   2  -5  10        7.97        4.75      3.22 o 
   3  -5  10        0.73        2.12      3.19 o 
   4  -5  10       25.95       22.74      4.03 o 
   5  -5  10       19.01       17.14      3.80 o 
   6  -5  10        2.86        2.64     11.51 o 
   7  -5  10        2.55        2.00     13.26 o 
  -7  -4  10        3.31        7.16      9.54 o 
  -6  -4  10        9.96       13.58      8.82 o 
  -5  -4  10       10.52       10.93      3.71 o 
  -4  -4  10        0.77       -1.16      3.14 o 
  -3  -4  10        9.12        2.89      3.07 o 
  -2  -4  10       28.11       25.79      3.87 o 
  -1  -4  10       15.84       16.05      3.48 o 
   0  -4  10        0.20        1.80      2.44 o 
   1  -4  10       15.62       12.11      3.30 o 
   2  -4  10       27.85       36.31      4.10 o 
   3  -4  10       62.50       59.81      6.79 o 
   4  -4  10        3.93        3.26      2.96 o 
   5  -4  10        0.00        1.98      5.11 o 
   6  -4  10        0.57        2.41      5.31 o 
   7  -4  10       36.81       28.30     14.49 o 
  -8  -3  10       28.20        1.12      9.60 o 
  -7  -3  10       15.77        6.04      9.51 o 
  -6  -3  10       13.15        8.62      8.91 o 
  -5  -3  10        0.20       -2.59      2.59 o 
  -4  -3  10        8.64        6.81      3.21 o 
  -3  -3  10       24.49       17.00      3.54 o 
  -2  -3  10        0.00       -2.73      2.73 o 
  -1  -3  10       51.69       64.96      7.29 o 
   0  -3  10      116.90      122.76      5.17 o 
   1  -3  10       15.98       13.21      3.37 o 
   2  -3  10       35.03       31.60      3.65 o 
   3  -3  10       24.07       24.21      3.09 o 
   4  -3  10       22.70       25.63      3.79 o 
   5  -3  10       30.89       39.64      9.82 o 
   6  -3  10        0.68       -0.79      3.71 o 
   7  -3  10       25.59       23.57      7.48 o 
  -7  -2  10        1.02        1.00      9.51 o 
  -6  -2  10        2.41       -4.94      4.94 o 
  -5  -2  10        3.19       -1.16      5.82 o 
  -4  -2  10       15.92        8.42      3.25 o 
  -3  -2  10        1.33       -2.78      2.78 o 
  -2  -2  10        0.07       -2.19      2.92 o 
  -1  -2  10       15.56       11.61      3.45 o 
   0  -2  10        9.95        6.97      3.09 o 
   1  -2  10      186.94      192.01     11.92 o 
   2  -2  10      253.12      256.23      8.43 o 
   3  -2  10        7.34        6.14      2.62 o 
   4  -2  10        6.11        7.65      2.73 o 
   5  -2  10        9.12       10.08      3.57 o 
   6  -2  10        0.95        4.75      4.44 o 
  -7  -1  10        0.05        8.24      6.47 o 
  -6  -1  10        3.88        0.27      4.70 o 
  -5  -1  10        0.69        2.96      4.47 o 
  -4  -1  10       17.82       22.25      3.56 o 
  -3  -1  10        2.55        1.71      2.99 o 
  -2  -1  10        0.09        1.58      3.15 o 
  -1  -1  10        1.65       -1.15      3.23 o 
   0  -1  10     2110.88     2063.71     30.27 o 
   1  -1  10       11.37       10.91      3.42 o 
   2  -1  10       72.09       77.45      4.42 o 
   3  -1  10        0.77       -0.09      2.33 o 
   4  -1  10       10.40        9.45      2.94 o 
   5  -1  10       10.60       12.35      2.65 o 
   6  -1  10        0.52        3.01      5.90 o 
  -8   0  10        6.74        3.98      6.97 o 
  -7   0  10        1.40       -2.51      4.98 o 
  -6   0  10        0.28       -3.77      4.40 o 
  -5   0  10        1.32       -3.50      5.40 o 
  -4   0  10       21.81       23.68      4.44 o 
  -3   0  10       18.73       17.48      3.64 o 
  -2   0  10       40.75       43.34      4.37 o 
  -1   0  10       47.94       51.23      4.58 o 
   0   0  10      154.86      152.71      5.33 o 
   1   0  10       40.62       40.54      4.06 o 
   2   0  10        3.13        8.41      2.66 o 
   3   0  10       19.87       28.91      3.33 o 
   4   0  10       11.06        7.38      2.81 o 
   5   0  10       41.71       39.28      3.72 o 
   6   0  10        5.67        4.02      4.91 o 
   7   0  10        7.12        9.94     10.14 o 
  -9   1  10        0.30        1.40     12.09 o 
  -8   1  10        0.63       -8.97      8.97 o 
  -7   1  10        8.64       -0.15      5.11 o 
  -6   1  10       13.94        8.78      4.93 o 
  -5   1  10       24.39       21.48      5.19 o 
  -4   1  10        3.49        1.69      2.97 o 
  -3   1  10        2.38       -1.41      2.81 o 
  -2   1  10       38.07       42.96      4.38 o 
  -1   1  10       25.96       27.56      3.95 o 
   0   1  10       26.31       24.88      4.05 o 
   1   1  10       13.31        9.14      2.66 o 
   2   1  10       39.34       39.93      3.61 o 
   3   1  10        0.49        0.80      2.65 o 
   4   1  10       12.11        9.39      3.26 o 
   5   1  10        0.17        0.36      4.29 o 
   6   1  10        1.15       -0.29      8.88 o 
   7   1  10        0.00        3.35      9.05 o 
  -9   2  10        1.02        8.28     12.12 o 
  -8   2  10        1.50        7.59     10.88 o 
  -7   2  10       13.78        2.05      6.48 o 
  -6   2  10        5.38       -1.71      5.82 o 
  -5   2  10        0.02       -4.06      4.06 o 
  -4   2  10        0.20       -1.57      2.91 o 
  -3   2  10       15.93       18.13      5.43 o 
  -2   2  10      117.01      125.26      7.39 o 
  -1   2  10        0.48       -2.72      2.72 o 
   0   2  10        4.81       -0.31      2.14 o 
   1   2  10       37.34       33.71      3.42 o 
   2   2  10      199.79      175.67      6.15 o 
   3   2  10       27.83       18.46      3.35 o 
   4   2  10        5.23       -0.80      3.16 o 
   5   2  10        0.81        3.24      4.73 o 
   6   2  10        2.42        2.89      9.48 o 
  -9   3  10        1.98        2.69     12.12 o 
  -8   3  10        7.12       -4.12     11.00 o 
  -7   3  10        0.75       -5.77      5.77 o 
  -6   3  10        0.00        3.26      7.40 o 
  -5   3  10        0.51       -3.53      4.38 o 
  -4   3  10       13.36       17.38      3.57 o 
  -3   3  10       42.90       51.87      4.59 o 
  -2   3  10       22.74       22.23      5.01 o 
  -1   3  10       32.82       40.81      7.44 o 
   0   3  10       71.22       70.01      5.79 o 
   1   3  10       50.95       37.93      5.70 o 
   2   3  10       24.72       19.51      3.93 o 
   3   3  10        2.28        0.79      3.18 o 
   4   3  10       13.80        9.09      3.73 o 
   5   3  10        1.30        2.86      8.82 o 
   6   3  10        8.04       -3.06      9.39 o 
  -8   4  10        0.13       -3.87     10.05 o 
  -7   4  10        0.36        3.98     10.34 o 
  -6   4  10        0.98        3.79      6.30 o 
  -5   4  10        5.12        4.50      4.31 o 
  -4   4  10        8.07       12.25      4.48 o 
  -3   4  10       17.58       20.27      4.87 o 
  -2   4  10        0.98       -1.67      2.91 o 
  -1   4  10        8.69        7.76      2.82 o 
   0   4  10        4.69        5.06      2.52 o 
   1   4  10        4.34        3.76      2.90 o 
   2   4  10        0.77       -2.94      2.94 o 
   3   4  10        2.99        1.86      3.52 o 
   4   4  10        0.80        1.16      3.78 o 
   5   4  10        2.68       10.54      9.62 o 
  -8   5  10        0.20       -9.39     10.91 o 
  -7   5  10        1.31       -0.72     10.40 o 
  -6   5  10        1.02        7.05      9.37 o 
  -5   5  10       15.07       12.64      4.10 o 
  -4   5  10        3.10        8.69      4.66 o 
  -3   5  10        0.87       -0.56      4.97 o 
  -2   5  10        2.72        2.63      3.30 o 
  -1   5  10        5.59        4.80      3.57 o 
   0   5  10        1.83        2.50      2.80 o 
   1   5  10        0.50       -0.05      3.21 o 
   2   5  10        1.22        5.95      3.75 o 
   3   5  10        0.62        1.61      3.72 o 
   4   5  10        1.07        2.21      8.36 o 
  -8   6  10        0.82        0.43     12.37 o 
  -7   6  10        0.00       -5.10     10.14 o 
  -6   6  10        9.89        3.27     10.31 o 
  -5   6  10        2.61       -2.31      4.43 o 
  -4   6  10        2.00       -3.85      4.34 o 
  -3   6  10        0.54       -1.88      3.42 o 
  -2   6  10        4.23        2.55      3.73 o 
  -1   6  10       37.09       28.11      5.21 o 
   0   6  10        0.00       -3.45      3.45 o 
   1   6  10        0.09        3.81      4.57 o 
   2   6  10       15.42       16.26      4.50 o 
   3   6  10       41.40       54.02      7.72 o 
  -7   7  10       15.59       10.28     13.09 o 
  -6   7  10        0.38       10.91     12.40 o 
  -5   7  10        1.48       -2.32      4.95 o 
  -4   7  10        0.25        4.66      5.78 o 
  -3   7  10        0.09       -3.32      3.83 o 
  -2   7  10        5.14        5.17      4.81 o 
  -1   7  10        8.41        8.38      5.72 o 
   0   7  10        2.95        8.65      9.02 o 
   1   7  10       11.26       14.71      5.87 o 
   2   7  10        6.19        3.11      5.52 o 
  -6   8  10        0.39      -11.03     11.03 o 
  -5   8  10        0.16       -1.09      5.62 o 
  -4   8  10        6.50       -2.50      6.11 o 
  -3   8  10        2.74       18.10      9.54 o 
  -2   8  10        0.03       -2.55      8.65 o 
  -1   8  10        0.98       10.18      9.11 o 
   0   8  10        0.89       -6.79      6.79 o 
   1   8  10        0.44       -5.50      5.50 o 
  -3   9  10        1.17        1.60      8.85 o 
  -2   9  10        2.59        0.80     10.43 o 
   1 -10  11        0.89       -5.04     10.80 o 
  -2  -9  11        1.12        5.24      6.96 o 
  -1  -9  11        0.11       -4.30      6.27 o 
   0  -9  11        0.16       -5.61      9.37 o 
   1  -9  11        0.46        1.25      6.42 o 
   2  -9  11       12.43       15.67      8.32 o 
   3  -9  11        0.10       -1.73      5.98 o 
   4  -9  11        0.45        2.65      5.92 o 
  -4  -8  11        5.41       12.06      7.10 o 
  -3  -8  11        0.44       -0.69      5.93 o 
  -2  -8  11        6.79        8.89      5.27 o 
  -1  -8  11        0.08        7.47      5.57 o 
   0  -8  11        1.04       -0.69      4.67 o 
   1  -8  11        0.65        2.78      4.58 o 
   2  -8  11        1.98        2.26      6.26 o 
   3  -8  11        0.02        2.68      5.71 o 
   4  -8  11        0.44       -6.87      7.25 o 
   5  -8  11        0.78        0.48      4.83 o 
  -5  -7  11        0.20        1.03      5.01 o 
  -4  -7  11        6.73       12.29      6.85 o 
  -3  -7  11        1.76       -4.21      4.21 o 
  -2  -7  11        1.73       -0.93      3.64 o 
  -1  -7  11        1.68       -1.57      3.83 o 
   0  -7  11        4.12        5.37      3.16 o 
   1  -7  11       27.27       33.70      5.66 o 
   2  -7  11       17.18       15.85      5.32 o 
   3  -7  11        2.36       -0.27      5.20 o 
   4  -7  11        1.94       -0.68      5.26 o 
   5  -7  11        3.87        4.65      4.60 o 
   6  -7  11        8.58       -9.62     11.92 o 
  -5  -6  11       20.36       32.39      6.04 o 
  -4  -6  11        2.62        2.10      4.68 o 
  -3  -6  11        3.47        4.97      3.83 o 
  -2  -6  11        2.81        5.34      4.81 o 
  -1  -6  11       20.46       20.46      5.70 o 
   0  -6  11        0.09        1.48      2.80 o 
   1  -6  11       19.77       19.13      4.01 o 
   2  -6  11        4.13        6.24      3.91 o 
   3  -6  11        1.38       -3.14      4.03 o 
   4  -6  11        1.23        0.83      5.15 o 
   5  -6  11        0.03       -2.28      4.17 o 
   6  -6  11        0.14       28.07     14.81 o 
  -5  -5  11       14.12       13.77      4.36 o 
  -4  -5  11        0.03        0.78      3.54 o 
  -3  -5  11        2.32       -0.35      3.65 o 
  -2  -5  11       21.57       19.18      3.91 o 
  -1  -5  11       30.07       22.96      3.93 o 
   0  -5  11        2.43        1.45      2.81 o 
   1  -5  11        3.97        7.05      3.54 o 
   2  -5  11       27.35       25.26      5.47 o 
   3  -5  11        0.51       -0.53      5.42 o 
   4  -5  11        0.82       -0.49      3.23 o 
   5  -5  11        0.08       -0.68      4.03 o 
   6  -5  11        0.14       -5.10     12.55 o 
  -5  -4  11        3.02        2.30      3.63 o 
  -4  -4  11        2.57        1.29      3.50 o 
  -3  -4  11       25.97       19.74      3.89 o 
  -2  -4  11       48.16       50.12      4.82 o 
  -1  -4  11       21.05       22.01      4.03 o 
   0  -4  11       39.12       34.99      3.75 o 
   1  -4  11        3.55        5.23      3.26 o 
   2  -4  11        6.39        1.99      3.35 o 
   3  -4  11       32.53       34.22      4.39 o 
   4  -4  11        2.59        6.74      3.39 o 
   5  -4  11        4.89        4.75      3.34 o 
   6  -4  11        0.06       -6.76      6.76 o 
  -6  -3  11        0.01       -5.07      5.61 o 
  -5  -3  11        1.21        1.52      3.06 o 
  -4  -3  11        1.76        0.98      3.16 o 
  -3  -3  11      193.27      190.36      6.95 o 
  -2  -3  11       48.10       48.18      4.92 o 
  -1  -3  11        1.08       -0.97      3.77 o 
   0  -3  11       10.08       10.56      2.96 o 
   1  -3  11        8.78        4.37      3.26 o 
   2  -3  11       51.96       53.96      4.18 o 
   3  -3  11       65.71       68.64      8.09 o 
   4  -3  11        1.29        1.41      3.59 o 
   5  -3  11        6.40        3.13      5.10 o 
   6  -3  11        3.50        3.83     14.68 o 
  -6  -2  11        0.21       12.20      6.53 o 
  -5  -2  11        2.04        3.65      3.36 o 
  -4  -2  11       11.03       12.60      3.72 o 
  -3  -2  11        7.07        5.03      3.36 o 
  -2  -2  11        2.02        0.89      3.13 o 
  -1  -2  11        0.07       -2.49      3.23 o 
   0  -2  11      128.56      112.27      6.54 o 
   1  -2  11        0.22        0.04      3.58 o 
   2  -2  11        2.88        3.42      2.70 o 
   3  -2  11        2.36        2.08      2.70 o 
   4  -2  11        0.35        1.48      3.37 o 
   5  -2  11       25.46       32.62      4.72 o 
  -7  -1  11        0.05       -5.68      6.09 o 
  -6  -1  11        0.01        6.86      5.26 o 
  -5  -1  11       13.70       15.08      3.32 o 
  -4  -1  11        0.65        1.42      3.23 o 
  -3  -1  11       11.99        6.14      3.29 o 
  -2  -1  11       37.39       30.42      4.26 o 
  -1  -1  11       10.38       11.42      3.49 o 
   0  -1  11       73.41       85.92      4.84 o 
   1  -1  11       24.69       28.27      3.47 o 
   2  -1  11        3.84        2.81      3.00 o 
   3  -1  11       23.50       30.19      3.68 o 
   4  -1  11        0.55        3.54      4.26 o 
   5  -1  11       24.42       25.40      4.06 o 
  -8   0  11        0.48       -2.86     10.23 o 
  -7   0  11        0.25        1.85      5.50 o 
  -6   0  11        0.36       -1.69      4.68 o 
  -5   0  11        0.03       -2.49      3.84 o 
  -4   0  11        1.62       -0.23      3.20 o 
  -3   0  11        4.95        2.56      3.26 o 
  -2   0  11        4.27       -3.00      3.00 o 
  -1   0  11       26.41       32.95      4.47 o 
   0   0  11      322.27      337.95      7.95 o 
   1   0  11       15.19       13.22      3.05 o 
   2   0  11        4.54        9.60      2.85 o 
   3   0  11        0.71       -1.47      2.55 o 
   4   0  11        7.13        4.93      2.93 o 
   5   0  11       12.85        8.81      3.31 o 
   6   0  11        1.77        7.70      9.39 o 
  -8   1  11        0.54       -2.72     10.86 o 
  -7   1  11        1.67       -3.57      5.45 o 
  -6   1  11        0.18       -1.03      4.73 o 
  -5   1  11        0.51        2.81      2.99 o 
  -4   1  11        3.04        1.29      3.28 o 
  -3   1  11        3.39        2.21      3.36 o 
  -2   1  11      925.29      942.77     16.98 o 
  -1   1  11        0.01        0.34      4.37 o 
   0   1  11        1.36       -0.14      2.39 o 
   1   1  11        0.09        1.27      2.68 o 
   2   1  11        0.32        2.04      2.76 o 
   3   1  11        4.19        8.33      3.18 o 
   4   1  11        4.08        2.81      3.35 o 
   5   1  11        0.00        0.22      3.80 o 
   6   1  11        7.56       11.83     10.34 o 
  -8   2  11        2.04       -4.12     11.08 o 
  -7   2  11        0.03       -8.51      8.51 o 
  -6   2  11        1.65       -5.87      5.87 o 
  -5   2  11        0.90       -0.52      3.00 o 
  -4   2  11       11.87       11.49      3.76 o 
  -3   2  11        1.27       -3.15      3.15 o 
  -2   2  11       21.88       20.92      4.03 o 
  -1   2  11       20.03       15.19      3.83 o 
   0   2  11        0.02       -0.88      2.35 o 
   1   2  11       17.73       19.70      3.28 o 
   2   2  11        0.88        2.14      3.49 o 
   3   2  11       16.21       14.79      5.07 o 
   4   2  11        0.00        4.72      3.58 o 
   5   2  11        1.24       19.39      9.77 o 
  -8   3  11        0.51        5.24     11.66 o 
  -7   3  11        5.41        0.17     10.17 o 
  -6   3  11        1.10        0.04      6.59 o 
  -5   3  11        0.12       -2.47      3.64 o 
  -4   3  11        9.94        8.05      5.25 o 
  -3   3  11        2.83        0.25      3.40 o 
  -2   3  11        1.65        3.39      3.62 o 
  -1   3  11       12.06        8.82      3.04 o 
   0   3  11        0.07        1.73      2.43 o 
   1   3  11        6.76        3.91      2.95 o 
   2   3  11        0.24       -0.69      3.92 o 
   3   3  11        0.72       -2.51      3.33 o 
   4   3  11        0.87        9.35      5.07 o 
   5   3  11        0.05       -3.12      9.34 o 
  -8   4  11        1.91       -6.13     10.51 o 
  -7   4  11        0.01       -7.07     10.08 o 
  -6   4  11        1.05       -1.37      8.71 o 
  -5   4  11        0.04       -3.67      3.67 o 
  -4   4  11        1.14        2.08      4.39 o 
  -3   4  11        0.33       -0.36      4.41 o 
  -2   4  11        0.09       -2.73      3.13 o 
  -1   4  11        4.71        4.45      3.05 o 
   0   4  11       52.33       38.97      3.85 o 
   1   4  11       14.87       10.82      3.90 o 
   2   4  11        0.98        4.32      3.52 o 
   3   4  11        5.24        0.54      3.81 o 
   4   4  11        2.70        3.54      4.98 o 
  -7   5  11        0.28       -3.84     10.86 o 
  -6   5  11        1.19       -1.03      9.62 o 
  -5   5  11        3.56       -5.28      5.28 o 
  -4   5  11        5.35        6.19      5.07 o 
  -3   5  11        6.71        1.50      4.93 o 
  -2   5  11        6.88        4.72      3.61 o 
  -1   5  11       89.85       89.87      8.69 o 
   0   5  11       14.36       12.38      3.50 o 
   1   5  11        0.05       -0.18      3.53 o 
   2   5  11        0.00       -0.10      3.79 o 
   3   5  11        0.48       -4.20      4.88 o 
  -7   6  11        4.18        9.51     12.52 o 
  -6   6  11        0.05        9.57     11.69 o 
  -5   6  11        1.18       -0.55      4.82 o 
  -4   6  11        0.33        6.35      4.38 o 
  -3   6  11        0.04       -3.69      3.69 o 
  -2   6  11        0.38        1.59      4.37 o 
  -1   6  11        1.70       -0.10      5.01 o 
   0   6  11        0.51        3.91      5.11 o 
   1   6  11        0.02       -4.56      4.69 o 
   2   6  11       10.08        9.57      6.43 o 
  -6   7  11        0.39       15.47     12.57 o 
  -5   7  11        0.27        7.62      5.77 o 
  -4   7  11        0.02        0.63      6.30 o 
  -3   7  11        0.54        1.12      5.09 o 
  -2   7  11        3.77        1.95      6.52 o 
  -1   7  11        0.84        2.37      5.66 o 
   0   7  11        0.50        4.87      7.25 o 
   1   7  11        4.51        8.79      5.85 o 
  -4   8  11        0.02        0.83      7.59 o 
  -3   8  11        3.44       -2.15      8.68 o 
  -2   8  11        0.22       -6.16      9.37 o 
  -1   8  11        0.16        3.01      6.15 o 
  -1  -9  12        0.94       -0.43      7.13 o 
   0  -9  12        0.14       -2.46     10.20 o 
   1  -9  12        0.13       -6.18      6.18 o 
   2  -9  12       23.16       30.39      8.32 o 
  -3  -8  12        6.32        1.75      6.53 o 
  -2  -8  12        0.02        3.12      7.02 o 
  -1  -8  12        0.72       -2.35      5.13 o 
   0  -8  12        3.32        5.59     10.28 o 
   1  -8  12        0.05       -5.75      5.84 o 
   2  -8  12        0.90       -3.94      5.90 o 
   3  -8  12        1.78        1.26     10.14 o 
   4  -8  12        0.08       -6.47     12.52 o 
  -4  -7  12        4.63       -4.58      6.01 o 
  -3  -7  12        0.42        1.80      6.27 o 
  -2  -7  12        4.50        4.58      4.40 o 
  -1  -7  12        0.11        4.16      4.36 o 
   0  -7  12        0.14        0.79      4.56 o 
   1  -7  12        0.11       -2.46      4.25 o 
   2  -7  12        1.30        1.92      5.98 o 
   3  -7  12        0.27        2.56      6.00 o 
   4  -7  12       28.39       27.83      7.06 o 
  -5  -6  12        0.04        1.20      4.98 o 
  -4  -6  12        8.52       -5.36      5.36 o 
  -3  -6  12        0.47       -2.32      4.03 o 
  -2  -6  12        0.05        0.24      3.87 o 
  -1  -6  12        1.79        2.56      3.51 o 
   0  -6  12        0.39        1.06      3.13 o 
   1  -6  12        0.06        4.39      3.74 o 
   2  -6  12        0.02        2.94      4.25 o 
   3  -6  12        8.64       10.06      6.15 o 
   4  -6  12        0.34        0.55      5.49 o 
   5  -6  12        0.14       -6.66      7.86 o 
  -5  -5  12        0.96        0.00      4.81 o 
  -4  -5  12        0.78       -2.13      3.82 o 
  -3  -5  12        3.48       -0.05      3.87 o 
  -2  -5  12        1.39        1.81      3.43 o 
  -1  -5  12        0.20       -0.43      4.28 o 
   0  -5  12       29.39       36.60      4.69 o 
   1  -5  12        2.85        3.90      3.52 o 
   2  -5  12        0.42        0.44      3.51 o 
   3  -5  12       43.72       37.07      5.49 o 
   4  -5  12       15.72       16.78      4.70 o 
   5  -5  12        0.99        0.66      4.42 o 
  -5  -4  12        1.09        1.95      4.36 o 
  -4  -4  12        1.93       -2.36      3.48 o 
  -3  -4  12       47.98       42.26      7.97 o 
  -2  -4  12        1.15       -1.75      3.36 o 
  -1  -4  12       20.16       23.26      4.18 o 
   0  -4  12       14.69        9.13      3.87 o 
   1  -4  12        0.33       -0.86      3.37 o 
   2  -4  12       13.29        7.60      3.76 o 
   3  -4  12        0.02       -0.06      3.39 o 
   4  -4  12        0.14        2.23      3.85 o 
   5  -4  12        0.00       -4.55      4.55 o 
   6  -4  12       12.34        1.78     12.86 o 
  -6  -3  12        0.02       -7.07      9.08 o 
  -5  -3  12        3.22        1.73      3.66 o 
  -4  -3  12       15.04       12.19      5.78 o 
  -3  -3  12        0.21        2.44      4.34 o 
  -2  -3  12        5.03        2.37      3.45 o 
  -1  -3  12        0.00       -3.14      3.14 o 
   0  -3  12        3.46        3.40      3.84 o 
   1  -3  12       31.06       32.14      4.55 o 
   2  -3  12        3.51        4.00      3.20 o 
   3  -3  12        0.41        5.35      3.48 o 
   4  -3  12        0.18        0.16      3.79 o 
   5  -3  12       46.42       31.76      4.44 o 
  -6  -2  12        0.36       -5.88      6.24 o 
  -5  -2  12       15.43        7.40      4.21 o 
  -4  -2  12        6.82        5.85      3.89 o 
  -3  -2  12        7.27        5.32      3.45 o 
  -2  -2  12        0.86        0.88      3.61 o 
  -1  -2  12        1.45        0.22      3.56 o 
   0  -2  12        0.04        0.07      2.99 o 
   1  -2  12       13.48       17.47      4.05 o 
   2  -2  12        0.46        3.47      3.61 o 
   3  -2  12       19.58       17.81      3.47 o 
   4  -2  12        2.83        5.43      5.10 o 
   5  -2  12       48.40       36.49      5.84 o 
  -7  -1  12        0.84        2.03      9.62 o 
  -6  -1  12        0.06       -3.18      5.31 o 
  -5  -1  12       25.02       24.07      5.07 o 
  -4  -1  12        8.22        7.14      3.58 o 
  -3  -1  12        0.54        0.09      3.37 o 
  -2  -1  12       71.16       86.69     12.49 o 
  -1  -1  12       52.04       48.56      6.76 o 
   0  -1  12        0.76        4.71      3.14 o 
   1  -1  12       13.04       13.57      3.36 o 
   2  -1  12        7.64       10.33      3.25 o 
   3  -1  12        1.73        4.56      3.37 o 
   4  -1  12        9.97       10.82      3.41 o 
   5  -1  12        1.34        2.49      4.09 o 
  -7   0  12        0.02       -5.64      6.80 o 
  -6   0  12        0.00       -0.21      5.37 o 
  -5   0  12        5.68       10.85      3.69 o 
  -4   0  12        2.83        2.05      3.56 o 
  -3   0  12        0.46        3.75      3.53 o 
  -2   0  12      382.45      385.07     10.23 o 
  -1   0  12       17.67       16.54      4.19 o 
   0   0  12       21.13       20.92      3.63 o 
   1   0  12        4.27        3.77      3.13 o 
   2   0  12        3.42        2.81      2.94 o 
   3   0  12        5.17        7.71      3.15 o 
   4   0  12        5.47        6.38      3.39 o 
   5   0  12        3.31        2.74      4.09 o 
  -8   1  12        0.47       -3.64     11.06 o 
  -7   1  12        0.24       -0.46      9.80 o 
  -6   1  12        1.06        4.50      6.21 o 
  -5   1  12        0.04        1.17      3.38 o 
  -4   1  12       21.98       20.78      4.32 o 
  -3   1  12        0.97        3.43      3.52 o 
  -2   1  12        1.41        4.93      5.02 o 
  -1   1  12        3.79        1.52      3.60 o 
   0   1  12       10.55        8.36      3.00 o 
   1   1  12        3.34        4.97      2.92 o 
   2   1  12        1.02        1.39      3.37 o 
   3   1  12        0.56        2.20      3.77 o 
   4   1  12        0.02       -2.50      4.55 o 
   5   1  12        6.06       -1.61      4.27 o 
  -7   2  12        0.01       -9.25      9.25 o 
  -6   2  12        0.52        0.95      9.68 o 
  -5   2  12        1.56       -2.47      3.38 o 
  -4   2  12       30.06       27.97      4.40 o 
  -3   2  12       11.56        4.91      3.78 o 
  -2   2  12       74.91       78.41      5.73 o 
  -1   2  12        6.72        7.29      3.96 o 
   0   2  12        0.40       -1.80      2.61 o 
   1   2  12        0.72        2.54      3.55 o 
   2   2  12        0.07        0.75      3.23 o 
   3   2  12       16.95       16.28      4.58 o 
   4   2  12        0.54        5.91      5.16 o 
   5   2  12        0.43        1.95      9.82 o 
  -7   3  12        0.15        3.95     11.66 o 
  -6   3  12        1.31        8.54     10.74 o 
  -5   3  12        0.67        1.14      4.39 o 
  -4   3  12      174.62      177.71      8.56 o 
  -3   3  12        0.00       -3.42      3.42 o 
  -2   3  12        1.45       -2.21      3.41 o 
  -1   3  12        6.99       12.66      3.38 o 
   0   3  12       37.58       38.77      3.70 o 
   1   3  12        0.64       -0.68      3.07 o 
   2   3  12       15.31       11.29      4.25 o 
   3   3  12        0.52        5.70      5.12 o 
   4   3  12        0.16        2.99      5.05 o 
  -7   4  12        0.12       -4.84     11.46 o 
  -6   4  12        0.24       -9.17      9.42 o 
  -5   4  12       16.13       20.12      6.89 o 
  -4   4  12        1.30        0.02      6.66 o 
  -3   4  12        0.97       -0.95      7.58 o 
  -2   4  12        8.27       12.81      4.02 o 
  -1   4  12        3.81        4.08      3.26 o 
   0   4  12        3.11        5.10      3.15 o 
   1   4  12        2.29        0.22      3.55 o 
   2   4  12        2.87        8.66      4.33 o 
   3   4  12        1.85       -4.07      4.95 o 
  -6   5  12        1.70        2.95     11.69 o 
  -5   5  12        1.29        2.61      5.15 o 
  -4   5  12        0.41       -2.15      5.62 o 
  -3   5  12        3.03        1.15      4.10 o 
  -2   5  12        6.90        3.33      4.04 o 
  -1   5  12        2.44        2.14      4.75 o 
   0   5  12        0.14       -4.56      4.56 o 
   1   5  12        0.82        2.25      4.14 o 
   2   5  12        0.27       -1.97      5.81 o 
  -6   6  12        0.09        4.78     12.60 o 
  -5   6  12        0.02        1.39      5.40 o 
  -4   6  12        0.01        3.85      4.78 o 
  -3   6  12        0.01       -4.34      4.34 o 
  -2   6  12        4.73        6.16      5.34 o 
  -1   6  12        1.36       -1.50      5.55 o 
   0   6  12        0.34        4.58      7.59 o 
   1   6  12        1.43        0.57      5.31 o 
  -4   7  12        0.01       -1.98      6.57 o 
  -3   7  12       29.01       19.56      6.74 o 
  -2   7  12        1.62        5.33      6.21 o 
  -1   7  12        0.28        4.24      5.92 o 
  -1  -8  13        0.30        7.22      6.51 o 
   0  -8  13       46.74       52.42     14.24 o 
   1  -8  13        0.11        3.80      7.12 o 
   2  -8  13        5.92       -1.43     11.60 o 
  -3  -7  13        0.62       -3.06      6.76 o 
  -2  -7  13        0.51       -5.34      5.34 o 
  -1  -7  13        0.00       -4.87      5.35 o 
   0  -7  13       10.64       12.12      7.09 o 
   1  -7  13        2.49        5.01      6.52 o 
   2  -7  13        0.03       -4.56      6.40 o 
   3  -7  13        0.72        2.19      6.40 o 
  -4  -6  13        0.02       -0.83      5.81 o 
  -3  -6  13        0.04       -3.49      5.05 o 
  -2  -6  13        3.61        8.16      5.80 o 
  -1  -6  13       15.63       14.64      5.03 o 
   0  -6  13        3.93        3.31      4.76 o 
   1  -6  13        0.93        2.58      4.52 o 
   2  -6  13        0.05       -1.53      4.49 o 
   3  -6  13        0.00        1.82      5.96 o 
   4  -6  13        8.45       12.76      6.16 o 
  -5  -5  13        0.07       -5.50      5.50 o 
  -4  -5  13        0.26       -3.56      4.52 o 
  -3  -5  13        1.45       -5.38      5.38 o 
  -2  -5  13        3.13        5.33      3.96 o 
  -1  -5  13        0.08       -0.67      5.33 o 
   0  -5  13        3.05        3.54      3.45 o 
   1  -5  13        0.43       -3.86      3.86 o 
   2  -5  13       44.65       59.44      6.64 o 
   3  -5  13        1.92        2.39      4.38 o 
   4  -5  13        0.05       -3.29      5.21 o 
  -5  -4  13        0.08        3.51      4.73 o 
  -4  -4  13        4.36        0.08      4.53 o 
  -3  -4  13        5.03        8.36      3.89 o 
  -2  -4  13        1.11        1.61      3.89 o 
  -1  -4  13        2.31        2.65      4.66 o 
   0  -4  13        8.15        6.55      3.38 o 
   1  -4  13        5.96       12.11      4.91 o 
   2  -4  13        0.50        4.56      5.20 o 
   3  -4  13        0.69       -0.72      4.34 o 
   4  -4  13        0.40       -6.26      6.53 o 
   5  -4  13        6.85        7.66      4.74 o 
  -6  -3  13        0.35       -3.04     10.37 o 
  -5  -3  13       12.02       14.88      7.62 o 
  -4  -3  13        1.12       -2.50      3.75 o 
  -3  -3  13        2.32       -2.55      4.76 o 
  -2  -3  13        0.01        0.02      3.55 o 
  -1  -3  13        0.85       -4.13      4.23 o 
   0  -3  13        0.30       -2.48      2.92 o 
   1  -3  13       64.19       80.60      6.06 o 
   2  -3  13        7.89       11.47      7.31 o 
   3  -3  13        4.01       -0.27      4.57 o 
   4  -3  13        0.14        0.54      5.59 o 
   5  -3  13       28.31       26.29      7.25 o 
  -6  -2  13        0.95        0.83     11.11 o 
  -5  -2  13       39.19       31.80      4.59 o 
  -4  -2  13       10.50        3.46      4.00 o 
  -3  -2  13        3.89       -0.70      3.56 o 
  -2  -2  13       10.28        4.84      3.87 o 
  -1  -2  13        2.54       -3.29      3.29 o 
   0  -2  13       35.31       36.63      4.29 o 
   1  -2  13       13.00       21.56      3.80 o 
   2  -2  13        4.25        7.03      3.51 o 
   3  -2  13        0.31       -0.41      3.57 o 
   4  -2  13       17.77        8.29      8.92 o 
   5  -2  13        9.30        3.67      4.90 o 
  -7  -1  13        0.60       -7.62      9.74 o 
  -6  -1  13       13.11        5.04     10.80 o 
  -5  -1  13        3.06        2.69      4.20 o 
  -4  -1  13        0.46        3.72      3.87 o 
  -3  -1  13        1.66       -1.90      4.53 o 
  -2  -1  13        0.00        3.62      3.94 o 
  -1  -1  13       15.14       18.47      4.93 o 
   0  -1  13        0.07       -1.18      3.07 o 
   1  -1  13        0.06        1.10      3.04 o 
   2  -1  13        0.00       -0.46      3.83 o 
   3  -1  13       86.25      104.70     15.28 o 
   4  -1  13        3.97        3.20      5.00 o 
   5  -1  13        1.74       -4.64      4.64 o 
  -7   0  13        6.63       -5.61     11.14 o 
  -6   0  13        0.20        2.78     11.31 o 
  -5   0  13        2.58       -0.92      3.87 o 
  -4   0  13        7.15        3.70      4.82 o 
  -3   0  13        0.00        2.42      3.90 o 
  -2   0  13        7.49        2.90      3.92 o 
  -1   0  13       13.43       15.94      4.28 o 
   0   0  13       10.36       11.41      3.40 o 
   1   0  13        9.11       13.78      3.49 o 
   2   0  13        4.39        5.74      3.35 o 
   3   0  13       47.01       82.78     12.86 o 
   4   0  13        4.55        4.64      4.94 o 
  -7   1  13        1.03        2.06     11.34 o 
  -6   1  13        0.33       -5.35      6.35 o 
  -5   1  13        0.15        1.90      4.38 o 
  -4   1  13       31.12       31.05      5.35 o 
  -3   1  13       27.67       34.05      5.02 o 
  -2   1  13       16.52       21.45      4.41 o 
  -1   1  13        2.72        4.01      3.92 o 
   0   1  13        0.06        3.86      2.97 o 
   1   1  13        7.21        6.93      3.36 o 
   2   1  13        0.46        4.65      3.61 o 
   3   1  13        0.00       -0.40      5.04 o 
   4   1  13        4.03        0.92      4.92 o 
  -7   2  13        0.16      -10.31     10.31 o 
  -6   2  13        2.20        0.03     10.60 o 
  -5   2  13        0.44       -3.62      4.00 o 
  -4   2  13      238.01      230.43      9.23 o 
  -3   2  13        3.63        0.23      4.07 o 
  -2   2  13       15.25       21.40      5.15 o 
  -1   2  13        0.24       -1.66      3.03 o 
   0   2  13        5.06        6.91      3.13 o 
   1   2  13        0.30        0.55      3.33 o 
   2   2  13        0.32        2.60      3.74 o 
   3   2  13        5.96        6.66     10.87 o 
  -6   3  13       10.44       11.54     11.86 o 
  -5   3  13        0.00        3.75      5.51 o 
  -4   3  13        1.23        3.98      5.54 o 
  -3   3  13        0.00       -0.03      4.17 o 
  -2   3  13        2.04        4.29      4.28 o 
  -1   3  13        0.84        4.47      3.27 o 
   0   3  13        0.06       -0.25      3.29 o 
   1   3  13        3.92        1.72      3.73 o 
   2   3  13        0.33        2.94      8.54 o 
   3   3  13        5.73        2.69      5.62 o 
  -6   4  13       16.00       21.28     12.72 o 
  -5   4  13        5.52        6.69      7.36 o 
  -4   4  13        7.82       13.01      6.43 o 
  -3   4  13        2.01       -2.03      5.63 o 
  -2   4  13        0.12        7.00      4.70 o 
  -1   4  13        0.01       -0.79      3.71 o 
   0   4  13        0.05        3.88      4.11 o 
   1   4  13        2.56       -3.34      5.20 o 
   2   4  13        0.92       14.37      6.22 o 
  -5   5  13        0.24        4.66      6.19 o 
  -4   5  13        0.42       -0.33      6.27 o 
  -3   5  13        4.03        3.48      4.72 o 
  -2   5  13       12.37        8.21      4.97 o 
  -1   5  13        3.65        4.64      5.87 o 
   0   5  13        3.01        3.69      8.11 o 
   1   5  13        0.09       -5.64      7.30 o 
  -4   6  13        3.42       10.51      8.56 o 
  -3   6  13        8.09       12.65      5.60 o 
  -2   6  13        3.04        2.64      5.86 o 
  -1   6  13        0.04        2.16      6.77 o 
   0  -7  14       10.98        1.20     12.17 o 
  -2  -6  14       16.59       12.04      6.32 o 
  -1  -6  14        0.12        1.20      9.14 o 
   0  -6  14        3.23       -7.99     10.63 o 
   1  -6  14        0.00       -1.42     13.18 o 
   2  -6  14       11.34        7.12      7.26 o 
  -4  -5  14        2.39        3.28      5.21 o 
  -3  -5  14        1.19       -1.24      5.10 o 
  -2  -5  14        5.70        9.99      6.82 o 
  -1  -5  14        4.42       -3.68      6.07 o 
   0  -5  14        2.16       12.77      6.96 o 
   1  -5  14        5.67       15.64      7.24 o 
   2  -5  14        0.03       -6.17      6.17 o 
   3  -5  14        0.43       -0.84      5.95 o 
  -4  -4  14        3.61        0.03      5.59 o 
  -3  -4  14        7.43        0.52      5.20 o 
  -2  -4  14       12.61        5.31      8.79 o 
  -1  -4  14        0.71        4.74      6.24 o 
   0  -4  14        0.26        4.02      4.83 o 
   1  -4  14        1.16       11.61      7.03 o 
   2  -4  14        7.08        3.14      6.44 o 
   3  -4  14        0.00       -7.88     13.99 o 
  -5  -3  14        5.89        5.91      5.24 o 
  -4  -3  14        2.28        8.09      6.27 o 
  -3  -3  14        2.83       -0.94      7.20 o 
  -2  -3  14        1.21        1.23      4.37 o 
  -1  -3  14        2.08       -1.16      4.32 o 
   0  -3  14        6.30        8.13      4.96 o 
   1  -3  14        7.31       13.50      4.31 o 
   2  -3  14        1.10       -0.47      6.21 o 
   3  -3  14        0.14       -2.47      5.54 o 
   4  -3  14        1.93       -5.56     12.12 o 
  -5  -2  14        0.38        4.06      4.92 o 
  -4  -2  14        0.00        2.34      5.64 o 
  -3  -2  14        0.38       10.74      5.85 o 
  -2  -2  14        2.31        4.99      4.68 o 
  -1  -2  14       13.44       16.91      5.01 o 
   0  -2  14        0.23       -0.60      3.73 o 
   1  -2  14        0.70       -1.10      3.84 o 
   2  -2  14        2.49        0.59      4.93 o 
   3  -2  14       22.41       15.86      6.64 o 
   4  -2  14        0.30      -11.34     11.34 o 
  -6  -1  14        0.65       -2.21     10.31 o 
  -5  -1  14        0.25        1.27      4.97 o 
  -4  -1  14        0.36       -3.81     10.30 o 
  -3  -1  14        0.06       -2.10      4.35 o 
  -2  -1  14        0.00       -2.58      4.56 o 
  -1  -1  14       20.83       14.52      5.20 o 
   0  -1  14        0.10       -1.04      3.80 o 
   1  -1  14       16.37       13.22      4.22 o 
   2  -1  14        1.52        1.03      4.86 o 
   3  -1  14       23.31       17.42      5.52 o 
  -6   0  14        4.05        1.86     11.40 o 
  -5   0  14        0.13        1.71      5.01 o 
  -4   0  14        3.05        1.58      4.70 o 
  -3   0  14        6.09        9.87      4.73 o 
  -2   0  14       12.61       10.16      5.49 o 
  -1   0  14        8.07       13.76      5.02 o 
   0   0  14        0.00       -0.65      3.69 o 
   1   0  14        0.19       -0.50      4.62 o 
   2   0  14       17.77       17.77      5.62 o 
   3   0  14       11.43        9.15      5.90 o 
  -6   1  14        1.34        1.69     10.83 o 
  -5   1  14        2.12        2.51      5.03 o 
  -4   1  14        9.95        9.33      4.86 o 
  -3   1  14        0.13       -1.31      4.46 o 
  -2   1  14        0.56       -0.32      4.16 o 
  -1   1  14        1.38        0.42      4.32 o 
   0   1  14        0.37       -2.03      3.67 o 
   1   1  14       38.06       42.49      6.55 o 
   2   1  14        0.13        2.36      6.04 o 
   3   1  14        0.51        0.11      5.54 o 
  -5   2  14        0.53       -4.46      4.91 o 
  -4   2  14        0.03        7.73      5.50 o 
  -3   2  14        7.41        7.69      4.76 o 
  -2   2  14        0.03       -2.47      4.25 o 
  -1   2  14        2.36        3.87      3.78 o 
   0   2  14        1.02        5.63      4.97 o 
   1   2  14       14.15       18.41      6.33 o 
   2   2  14        4.69       -2.03      8.33 o 
  -5   3  14        0.05        5.12      5.60 o 
  -4   3  14        8.30        2.97      5.73 o 
  -3   3  14        0.73       -5.44      6.04 o 
  -2   3  14        1.00        3.84      3.99 o 
  -1   3  14        2.04        2.88      3.89 o 
   0   3  14        0.03        6.30      7.96 o 
   1   3  14        3.00        2.73      6.01 o 
  -4   4  14        1.57       -4.19      6.97 o 
  -3   4  14        0.20        2.30      4.65 o 
  -2   4  14        0.62       -2.32      4.65 o 
  -1   4  14        0.02       -1.29      5.65 o 
   0   4  14        1.27        6.90      8.28 o 
  -1  -5  15        0.02        1.84      6.75 o 
   0  -5  15        0.22       -2.89     13.09 o 
  -3  -4  15        0.04       -2.69      5.60 o 
  -2  -4  15        0.02        1.72      6.17 o 
  -1  -4  15        0.61        1.07      6.68 o 
   0  -4  15       28.67       27.24     15.24 o 
   1  -4  15        3.11        9.80      7.29 o 
  -3  -3  15        0.70        8.95      6.17 o 
  -2  -3  15        0.16       -5.95      5.95 o 
  -1  -3  15        9.75       14.34      7.59 o 
   0  -3  15        1.53        3.41     11.63 o 
   1  -3  15        0.00        8.70      7.40 o 
   2  -3  15        0.55        3.78     10.65 o 
  -4  -2  15        4.42       10.24      6.43 o 
  -3  -2  15        0.48       -0.79      6.29 o 
  -2  -2  15        0.01       -6.20      9.44 o 
  -1  -2  15        8.92        9.32      7.99 o 
   0  -2  15        7.84        2.72     11.77 o 
   1  -2  15        0.00        1.66      5.25 o 
   2  -2  15        1.47       -3.75      5.16 o 
  -4  -1  15        2.44       -6.09      7.91 o 
  -3  -1  15        0.05        7.30      6.48 o 
  -2  -1  15        1.26       -2.45      6.26 o 
  -1  -1  15        2.30       -7.46      7.85 o 
   0  -1  15        0.00       -2.63      5.09 o 
   1  -1  15        1.34        1.23      5.92 o 
   2  -1  15        8.47        5.96      5.56 o 
  -4   0  15        0.09        3.66      6.04 o 
  -3   0  15        8.90        0.64      6.13 o 
  -2   0  15        0.17        3.62      6.79 o 
  -1   0  15        0.04        1.68      7.06 o 
   0   0  15        0.15       -0.76      6.70 o 
   1   0  15       45.15       43.37      6.85 o 
  -4   1  15        2.18        4.96      6.70 o 
  -3   1  15        3.94        8.63      6.55 o 
  -2   1  15        1.02       -4.82      5.90 o 
  -1   1  15        6.92       10.65      5.41 o 
   0   1  15        3.93       10.08      7.60 o 
   1   1  15        7.50       10.04      5.88 o 
  -3   2  15        1.34        3.02      6.56 o 
  -2   2  15        0.61       -0.15      6.48 o 
  -1   2  15        1.05       -3.51      4.98 o 
   0   2  15        6.19       -6.13     10.80 o 
                                                 
